# Supplementary material for: Association between estimated pulse wave velocity and stroke in middle-aged and elderly Chinese: A nationwide cohort study
Source: PLoS One. 2025 Nov 21;20(11):e0336247. doi: 10.1371/journal.pone.0336247 (PMC12637936; doi:10.1371/journal.pone.0336247)
Supplement: S1 File — (XLSX) [file pone.0336247.s001.xlsx]

## Sheet: S1 Dataset
BMI	rxage	Gender	Education.level	Marital.status	Residence	Smoking.status	Drinking.status	Hypertension	Diabetes	Heart_problem	Stroke_2011	Systolic blood pressure	Diastolic blood pressure	Hypertension medication	Diabetes medication	Dyslipidemia medication	Total Cholesterol	Blood glucose	HbA1C	stroke_2013	stroke_2015	stroke_2018	hypertension	dyslipidemia	diabetes	ePWV
NA	46	2.woman	1.No formal education illiterate	1.married	1.Rural Village	0.No	0.None	0.No	1.Yes	0.No	0.No	NA	NA	0.No	0.No	0.No	225.388	105.66	4.7	0.No	0.No	0.No	0	0	1	NA
19.9017	48	1.man	4.Elementary school	1.married	1.Rural Village	1.Yes	1.Yes	0.No	0.No	0.No	0.No	120	68.5	0.No	0.No	0.No	254.383	95.94	4.6	0.No	0.No	0.No	0	1	0	4.1008
NA	56	2.woman	1.No formal education illiterate	1.married	1.Rural Village	0.No	0.None	0.No	0.No	0.No	0.No	NA	NA	0.No	0.No	0.No	153.867	100.44	4.2	0.No	0.No	0.No	0	1	0	NA
21.6128	59	1.man	1.No formal education illiterate	1.married	1.Rural Village	1.Yes	1.Yes	0.No	0.No	0.No	0.No	146	76	0.No	0.No	0.No	205.671	94.14	4.9	0.No	0.No	0.No	1	0	0	5.41579
NA	47	1.man	4.Elementary school	1.married	1.Rural Village	1.Yes	1.Yes	0.No	0.No	0.No	0.No	NA	NA	1.Yes	0.No	0.No	161.212	90.36	4.7	0.No	0.No	0.No	1	0	0	NA
NA	46	2.woman	5.Middle school	1.married	1.Rural Village	0.No	0.None	0.No	0.No	0.No	0.No	NA	NA	0.No	0.No	0.No	256.316	85.32	4.7	0.No	0.No	0.No	0	1	0	NA
19.1379	59	1.man	2.Did not finish primary school but capable of reading and/or writing	1.married	1.Rural Village	1.Yes	0.None	0.No	0.No	0.No	0.No	179.5	87	0.No	0.No	0.No	168.171	105.84	4.8	0.No	0.No	0.No	1	0	0	5.65965
NA	52	2.woman	1.No formal education illiterate	NA	1.Rural Village	NA	NA	NA	NA	NA	NA	NA	NA	NA	NA	NA	148.841	80.64	4.7	NA	NA	0.No	0	0	0	NA
NA	66	2.woman	1.No formal education illiterate	1.married	1.Rural Village	0.No	0.None	0.No	0.No	0.No	0.No	NA	NA	0.No	0.No	0.No	207.604	100.8	5	0.No	0.No	0.No	0	0	0	NA
20.6641	68	1.man	5.Middle school	1.married	1.Rural Village	1.Yes	1.Yes	1.Yes	0.No	0.No	0.No	194	106	0.No	0.No	0.No	219.975	87.48	4.6	0.No	0.No	0.No	1	0	0	8.75441
NA	24	2.woman	1.No formal education illiterate	1.married	1.Rural Village	0.No	0.None	0.No	0.No	0.No	0.No	NA	NA	0.No	0.No	0.No	182.089	127.62	4.8	0.No	0.No	0.No	0	0	1	NA
17.5904	77	1.man	4.Elementary school	1.married	1.Rural Village	1.Yes	1.Yes	0.No	0.No	0.No	0.No	113	63	0.No	0.No	0.No	NA	NA	NA	NA	NA	NA	0	0	0	8.73394
19.8471	79	1.man	2.Did not finish primary school but capable of reading and/or writing	1.married	1.Rural Village	1.Yes	1.Yes	1.Yes	0.No	0.No	0.No	121.5	56	1.Yes	0.No	0.No	168.944	95.76	4.8	0.No	0.No	0.No	1	0	0	7.88433
19.8868	55	2.woman	1.No formal education illiterate	1.married	1.Rural Village	0.No	0.None	0.No	0.No	0.No	0.No	99	66	0.No	0.No	0.No	217.269	89.28	4.8	0.No	0.No	0.No	0	0	0	5.12988
18.7471	59	1.man	4.Elementary school	1.married	1.Rural Village	1.Yes	0.None	0.No	0.No	0.No	0.No	108.5	71.5	0.No	0.No	0.No	209.151	103.86	4.6	0.No	0.No	0.No	0	0	0	6.00728
19.5325	45	1.man	5.Middle school	1.married	1.Rural Village	1.Yes	1.Yes	0.No	0.No	0.No	0.No	108	70	0.No	0.No	0.No	151.934	94.68	4.5	0.No	0.No	0.No	0	0	0	4.53135
NA	45	2.woman	2.Did not finish primary school but capable of reading and/or writing	1.married	1.Rural Village	0.No	0.None	0.No	0.No	0.No	0.No	NA	NA	0.No	0.No	0.No	165.078	99.36	4.6	0.No	0.No	0.No	0	0	0	NA
NA	56	2.woman	1.No formal education illiterate	1.married	1.Rural Village	0.No	0.None	0.No	0.No	0.No	0.No	NA	NA	0.No	0.No	0.No	210.31	104.22	5	0.No	0.No	0.No	0	0	0	NA
21.2825	64	1.man	2.Did not finish primary school but capable of reading and/or writing	1.married	1.Rural Village	1.Yes	1.Yes	1.Yes	0.No	0.No	0.No	165.5	86	0.No	0.No	0.No	172.424	118.08	4.8	1.Yes	1.Yes	0.No	1	0	0	6.90754
20.4082	57	1.man	5.Middle school	7.widowed	1.Rural Village	1.Yes	1.Yes	0.No	0.No	0.No	0.No	121.5	81	0.No	0.No	0.No	127.191	96.66	4.4	0.No	0.No	0.No	0	0	0	6.56058
23.7943	49	1.man	5.Middle school	1.married	1.Rural Village	1.Yes	0.None	0.No	0.No	0.No	0.No	154	95	0.No	0.No	0.No	192.913	96.3	5.1	0.No	1.Yes	1.Yes	1	0	0	6.01398
NA	54	2.woman	1.No formal education illiterate	1.married	1.Rural Village	0.No	0.None	1.Yes	0.No	0.No	0.No	NA	NA	0.No	0.No	0.No	180.929	93.78	4.6	0.No	0.No	0.No	1	0	0	NA
22.5391	48	1.man	4.Elementary school	1.married	1.Rural Village	1.Yes	1.Yes	0.No	0.No	0.No	0.No	100	54	0.No	0.No	0.No	172.424	79.56	5.1	0.No	0.No	0.No	0	0	0	3.37815
NA	47	2.woman	1.No formal education illiterate	1.married	1.Rural Village	0.No	0.None	1.Yes	0.No	0.No	0.No	NA	NA	1.Yes	0.No	0.No	173.583	97.02	4.6	0.No	0.No	0.No	1	0	0	NA
21.6966	54	2.woman	1.No formal education illiterate	1.married	1.Rural Village	0.No	0.None	0.No	0.No	0.No	0.No	125	69.5	0.No	0.No	0.No	212.63	116.64	5.5	0.No	0.No	0.No	0	0	0	4.76812
NA	61	1.man	2.Did not finish primary school but capable of reading and/or writing	1.married	1.Rural Village	1.Yes	1.Yes	0.No	0.No	0.No	0.No	NA	NA	0.No	0.No	0.No	183.248	100.62	4.8	0.No	0.No	0.No	0	0	0	NA
19.1001	49	1.man	2.Did not finish primary school but capable of reading and/or writing	1.married	1.Rural Village	1.Yes	1.Yes	0.No	0.No	0.No	0.No	117	74.5	0.No	0.No	0.No	199.872	87.84	5	0.No	0.No	0.No	0	0	0	4.99258
22.4906	44	2.woman	1.No formal education illiterate	1.married	1.Rural Village	0.No	0.None	0.No	0.No	0.No	0.No	100.5	57.5	0.No	0.No	0.No	157.346	90.72	5.1	0.No	0.No	0.No	0	0	0	3.52615
16.3691	53	1.man	5.Middle school	1.married	1.Rural Village	1.Yes	0.None	0.No	0.No	0.No	0.No	121.5	82	0.No	0.No	0.No	225.774	94.14	4.8	0.No	0.No	0.No	0	0	0	5.98372
NA	56	2.woman	1.No formal education illiterate	1.married	1.Rural Village	0.No	0.None	0.No	0.No	0.No	0.No	NA	NA	0.No	0.No	0.No	211.084	99	5.3	0.No	0.No	0.No	0	0	0	NA
NA	57	2.woman	1.No formal education illiterate	1.married	1.Rural Village	0.No	0.None	0.No	0.No	0.No	0.No	NA	NA	0.No	0.No	0.No	191.754	105.66	5	0.No	0.No	0.No	0	0	0	NA
21.9916	66	1.man	2.Did not finish primary school but capable of reading and/or writing	1.married	1.Rural Village	1.Yes	0.None	0.No	1.Yes	0.No	0.No	141	57	0.No	1.Yes	0.No	164.305	91.98	4.9	0.No	0.No	NA	0	0	1	4.72823
19.8868	53	1.man	2.Did not finish primary school but capable of reading and/or writing	1.married	1.Rural Village	1.Yes	1.Yes	0.No	0.No	0.No	0.No	133	75.5	0.No	0.No	0.No	185.955	101.52	5.2	0.No	0.No	0.No	0	0	0	5.17404
NA	51	2.woman	1.No formal education illiterate	1.married	1.Rural Village	0.No	0.None	0.No	0.No	0.No	0.No	NA	NA	0.No	0.No	0.No	230.414	94.32	5.1	0.No	0.No	0.No	0	0	0	NA
20.2982	57	1.man	4.Elementary school	1.married	1.Rural Village	1.Yes	1.Yes	0.No	0.No	0.No	0.No	174.5	96.5	0.No	0.No	0.No	187.114	106.38	5	0.No	0.No	0.No	1	0	0	6.55283
NA	51	1.man	5.Middle school	2.married, sp abs	0.Urban Community	1.Yes	0.None	0.No	0.No	0.No	0.No	NA	NA	0.No	0.No	0.No	159.279	97.38	5.1	0.No	NA	NA	0	0	0	NA
24.8491	54	2.woman	1.No formal education illiterate	2.married, sp abs	0.Urban Community	0.No	0.None	0.No	0.No	0.No	0.No	126	71.5	0.No	0.No	0.No	NA	NA	NA	0.No	0.No	NA	0	0	0	4.9421
25.2994	82	1.man	4.Elementary school	1.married	0.Urban Community	1.Yes	1.Yes	1.Yes	0.No	0.No	1.Yes	178	84.5	1.Yes	0.No	0.No	146.521	97.02	4.8	NA	NA	NA	1	0	0	10.5651
28.3208	71	2.woman	2.Did not finish primary school but capable of reading and/or writing	1.married	0.Urban Community	0.No	0.None	1.Yes	0.No	1.Yes	0.No	150.5	68.5	1.Yes	0.No	1.Yes	223.455	89.64	5	NA	NA	NA	1	1	0	6.09337
19.1876	65	1.man	2.Did not finish primary school but capable of reading and/or writing	1.married	0.Urban Community	1.Yes	0.None	0.No	0.No	0.No	0.No	97.5	58.5	0.No	0.No	0.No	127.965	84.96	5.2	0.No	NA	NA	0	0	0	5.91633
27.1614	57	2.woman	2.Did not finish primary school but capable of reading and/or writing	1.married	0.Urban Community	0.No	0.None	0.No	0.No	0.No	0.No	126	67	0.No	0.No	0.No	198.712	101.34	5.5	0.No	NA	NA	0	0	0	4.81817
24.5312	57	2.woman	1.No formal education illiterate	7.widowed	0.Urban Community	0.No	0.None	0.No	0.No	0.No	0.No	147.5	84.5	0.No	0.No	0.No	205.671	103.86	4.9	0.No	NA	NA	1	0	0	6.12627
26.6137	46	2.woman	2.Did not finish primary school but capable of reading and/or writing	1.married	0.Urban Community	0.No	0.None	0.No	0.No	0.No	0.No	115	66.5	0.No	0.No	0.No	188.661	185.94	6.4	0.No	0.No	0.No	0	0	1	4.18136
20.9689	50	1.man	6.High school	1.married	0.Urban Community	1.Yes	1.Yes	0.No	0.No	0.No	0.No	126	74	0.No	0.No	0.No	223.455	110.52	5.3	0.No	0.No	0.No	0	0	0	4.97455
22.4889	47	2.woman	2.Did not finish primary school but capable of reading and/or writing	2.married, sp abs	0.Urban Community	0.No	0.None	0.No	0.No	0.No	0.No	142.5	90	0.No	0.No	0.No	150.774	93.42	5	0.No	0.No	0.No	1	0	0	5.78242
19.257	53	1.man	5.Middle school	2.married, sp abs	0.Urban Community	1.Yes	1.Yes	0.No	0.No	0.No	0.No	124	78	0.No	0.No	0.No	154.253	88.02	4.2	0.No	0.No	0.No	0	0	0	5.64253
20.9643	71	1.man	1.No formal education illiterate	1.married	0.Urban Community	1.Yes	0.None	0.No	0.No	0.No	0.No	145.5	84	0.No	0.No	0.No	198.326	86.4	4.5	0.No	NA	NA	1	0	0	7.76952
21.6731	67	2.woman	1.No formal education illiterate	1.married	0.Urban Community	0.No	0.None	1.Yes	1.Yes	1.Yes	1.Yes	155.5	83	1.Yes	1.Yes	0.No	243.558	281.34	10.3	1.Yes	NA	1.Yes	1	1	1	7.31183
22.9874	58	2.woman	2.Did not finish primary school but capable of reading and/or writing	5.divorced	0.Urban Community	0.No	0.None	0.No	0.No	0.No	0.No	124.5	74	0.No	0.No	0.No	202.578	92.52	4.8	0.No	0.No	NA	0	0	0	6.06147
NA	NA	2.woman	1.No formal education illiterate	7.widowed	0.Urban Community	0.No	0.None	1.Yes	1.Yes	0.No	0.No	161.5	90.5	1.Yes	0.No	0.No	NA	NA	NA	0.No	NA	NA	1	1	1	NA
28.4506	75	2.woman	1.No formal education illiterate	7.widowed	0.Urban Community	0.No	0.None	1.Yes	0.No	0.No	0.No	194	108.5	0.No	0.No	0.No	176.676	88.56	4.7	0.No	0.No	0.No	1	0	0	10.4699
23.6541	58	2.woman	4.Elementary school	1.married	0.Urban Community	0.No	0.None	1.Yes	0.No	0.No	0.No	127	71.5	1.Yes	0.No	0.No	195.233	144	5.7	NA	NA	NA	1	0	1	5.30501
25.5677	58	1.man	4.Elementary school	1.married	0.Urban Community	1.Yes	0.None	0.No	0.No	0.No	0.No	132.5	78.5	0.No	0.No	0.No	228.481	89.64	4.9	NA	NA	NA	0	0	0	5.78686
NA	61	2.woman	1.No formal education illiterate	7.widowed	0.Urban Community	0.No	0.None	1.Yes	1.Yes	0.No	0.No	NA	NA	1.Yes	1.Yes	1.Yes	272.166	94.14	4.9	0.No	0.No	0.No	1	1	1	NA
25.1126	NA	2.woman	4.Elementary school	7.widowed	0.Urban Community	0.No	0.None	0.No	0.No	1.Yes	0.No	154	77	0.No	0.No	0.No	275.259	109.08	4.8	NA	NA	NA	1	1	0	NA
NA	NA	2.woman	NA	NA	0.Urban Community	NA	NA	NA	NA	NA	NA	NA	NA	NA	NA	NA	242.785	97.56	4.7	NA	NA	NA	0	1	0	NA
NA	63	1.man	5.Middle school	1.married	0.Urban Community	1.Yes	1.Yes	0.No	0.No	0.No	0.No	NA	NA	0.No	0.No	0.No	271.393	108.36	5.2	NA	NA	NA	0	1	0	NA
17.9616	75	1.man	5.Middle school	1.married	0.Urban Community	1.Yes	1.Yes	0.No	0.No	1.Yes	0.No	157.5	75.5	0.No	0.No	0.No	154.64	205.56	8.4	NA	NA	NA	1	0	1	8.61767
18.6372	74	2.woman	1.No formal education illiterate	1.married	0.Urban Community	0.No	0.None	1.Yes	0.No	0.No	0.No	164.5	87.5	1.Yes	0.No	0.No	205.285	103.32	5.6	NA	NA	NA	1	0	0	8.96607
25.6129	70	2.woman	7.Vocational school	7.widowed	0.Urban Community	0.No	0.None	0.No	0.No	0.No	0.No	184	72.5	0.No	0.No	0.No	227.321	126.72	5.6	NA	NA	NA	1	0	1	5.89943
24.1672	49	2.woman	5.Middle school	1.married	0.Urban Community	0.No	0.None	0.No	0.No	0.No	0.No	143	87.5	1.Yes	1.Yes	0.No	166.238	100.8	4.4	0.No	0.No	NA	1	0	1	5.79581
20.0692	56	1.man	2.Did not finish primary school but capable of reading and/or writing	1.married	0.Urban Community	1.Yes	1.Yes	0.No	0.No	0.No	0.No	136.5	82	0.No	0.No	0.No	185.955	102.24	5	0.No	0.No	NA	0	1	0	6.07752
NA	49	1.man	5.Middle school	2.married, sp abs	0.Urban Community	0.No	1.Yes	0.No	0.No	0.No	0.No	NA	NA	0.No	0.No	0.No	208.764	86.58	4.9	NA	NA	NA	0	0	0	NA
21.5625	48	2.woman	5.Middle school	2.married, sp abs	0.Urban Community	0.No	0.None	0.No	0.No	0.No	0.No	122.5	76	0.No	0.No	0.No	193.3	99	4.6	0.No	0.No	NA	0	0	0	4.79396
25.5647	50	2.woman	6.High school	5.divorced	0.Urban Community	0.No	0.None	1.Yes	0.No	0.No	0.No	153	97.5	1.Yes	0.No	0.No	NA	NA	NA	0.No	NA	NA	1	0	0	6.28376
NA	64	2.woman	1.No formal education illiterate	7.widowed	0.Urban Community	0.No	0.None	1.Yes	0.No	0.No	0.No	NA	NA	0.No	0.No	0.No	199.099	184.68	5.1	0.No	0.No	0.No	1	0	1	NA
18.7262	57	2.woman	5.Middle school	1.married	0.Urban Community	0.No	0.None	0.No	0.No	1.Yes	0.No	118.5	72.5	0.No	0.No	0.No	189.047	91.08	5.1	0.No	0.No	NA	0	0	0	5.57821
NA	58	1.man	2.Did not finish primary school but capable of reading and/or writing	1.married	0.Urban Community	1.Yes	1.Yes	1.Yes	0.No	0.No	1.Yes	151	84	1.Yes	0.No	0.No	157.733	132.12	5.8	1.Yes	1.Yes	1.Yes	1	0	1	6.15473
22.719	52	2.woman	2.Did not finish primary school but capable of reading and/or writing	1.married	0.Urban Community	0.No	0.None	0.No	0.No	0.No	0.No	109.5	72.5	0.No	0.No	0.No	178.223	96.48	4.6	0.No	NA	0.No	0	0	0	5.47463
20.3244	53	1.man	5.Middle school	1.married	0.Urban Community	1.Yes	1.Yes	0.No	0.No	0.No	0.No	131	78	0.No	0.No	0.No	257.089	92.52	5.1	0.No	NA	0.No	0	1	0	5.25043
23.2086	49	1.man	5.Middle school	1.married	0.Urban Community	1.Yes	1.Yes	0.No	0.No	0.No	0.No	134	87.5	0.No	0.No	0.No	165.078	101.88	4.8	NA	0.No	0.No	0	0	0	5.99414
19.9359	34	2.woman	5.Middle school	1.married	0.Urban Community	0.No	0.None	0.No	0.No	0.No	0.No	110	69	0.No	0.No	0.No	NA	NA	NA	NA	NA	0.No	0	0	0	4.21403
20.0624	46	2.woman	5.Middle school	2.married, sp abs	0.Urban Community	0.No	0.None	0.No	0.No	0.No	0.No	116	71.5	0.No	0.No	0.No	159.666	100.8	5.4	0.No	NA	NA	0	1	0	4.5574
NA	48	1.man	5.Middle school	2.married, sp abs	0.Urban Community	0.No	1.Yes	1.Yes	1.Yes	0.No	0.No	NA	NA	1.Yes	0.No	1.Yes	187.501	94.14	5	NA	NA	NA	1	1	1	NA
NA	72	1.man	4.Elementary school	1.married	0.Urban Community	0.No	0.None	1.Yes	0.No	0.No	0.No	NA	NA	1.Yes	0.No	0.No	164.692	99.18	5	0.No	0.No	NA	1	0	0	NA
20.6507	57	2.woman	5.Middle school	1.married	0.Urban Community	0.No	0.None	0.No	0.No	0.No	0.No	117.5	77	0.No	0.No	0.No	169.331	114.48	4.5	0.No	0.No	0.No	0	0	0	6.0332
20.6988	55	1.man	2.Did not finish primary school but capable of reading and/or writing	1.married	0.Urban Community	1.Yes	1.Yes	0.No	0.No	0.No	0.No	115	60.5	0.No	0.No	0.No	163.145	106.56	4.9	0.No	0.No	0.No	0	0	0	4.2615
19.9047	72	2.woman	1.No formal education illiterate	7.widowed	0.Urban Community	0.No	0.None	0.No	0.No	0.No	0.No	143.5	73.5	0.No	0.No	0.No	NA	NA	NA	0.No	0.No	0.No	1	0	0	7.67333
NA	NA	1.man	2.Did not finish primary school but capable of reading and/or writing	2.married, sp abs	0.Urban Community	0.No	0.None	0.No	0.No	0.No	0.No	NA	NA	0.No	0.No	0.No	199.099	105.12	5.1	0.No	NA	NA	0	0	0	NA
23.4952	57	2.woman	1.No formal education illiterate	2.married, sp abs	0.Urban Community	0.No	0.None	1.Yes	0.No	0.No	0.No	162.5	98	0.No	0.No	0.No	250.13	102.42	5.4	0.No	0.No	NA	1	1	0	7.08279
30.5428	62	2.woman	4.Elementary school	1.married	0.Urban Community	0.No	0.None	0.No	0.No	0.No	0.No	177	101.5	0.No	0.No	0.No	199.486	99.36	5	0.No	NA	NA	1	0	0	7.57822
27.5635	65	1.man	5.Middle school	1.married	0.Urban Community	1.Yes	1.Yes	0.No	0.No	0.No	0.No	172	103.5	0.No	0.No	0.No	218.429	109.62	5.4	0.No	NA	NA	1	0	0	8.59893
31.1846	49	1.man	5.Middle school	5.divorced	0.Urban Community	1.Yes	1.Yes	1.Yes	1.Yes	0.No	0.No	126.5	69	0.No	0.No	0.No	240.465	145.08	5.8	0.No	0.No	NA	1	1	1	4.30338
25.6749	49	2.woman	5.Middle school	4.separated	0.Urban Community	0.No	0.None	1.Yes	0.No	0.No	0.No	123.5	84	1.Yes	0.No	0.No	290.723	91.98	5.3	0.No	0.No	0.No	1	1	0	5.76606
22.9908	67	2.woman	1.No formal education illiterate	7.widowed	0.Urban Community	0.No	0.None	0.No	0.No	0.No	0.No	119	66.5	0.No	0.No	0.No	NA	NA	NA	NA	0.No	NA	0	0	0	6.45662
20.5187	65	1.man	4.Elementary school	1.married	1.Rural Village	1.Yes	1.Yes	0.No	0.No	0.No	0.No	147	88	0.No	0.No	0.No	167.784	96.12	5.3	0.No	0.No	0.No	1	0	0	7.80447
25.7647	59	2.woman	1.No formal education illiterate	1.married	1.Rural Village	0.No	0.None	0.No	0.No	0.No	0.No	103	66	0.No	0.No	0.No	180.156	81.36	4.3	0.No	0.No	0.No	0	0	0	5.78418
17.6385	54	2.woman	1.No formal education illiterate	2.married, sp abs	1.Rural Village	0.No	0.None	0.No	0.No	0.No	0.No	159.5	99	0.No	0.No	0.No	206.058	97.92	5.5	0.No	1.Yes	0.No	1	0	0	6.91216
NA	50	1.man	4.Elementary school	2.married, sp abs	1.Rural Village	0.No	1.Yes	0.No	0.No	0.No	0.No	NA	NA	0.No	0.No	0.No	225.001	97.2	4.8	NA	NA	0.No	0	0	0	NA
19.9131	50	1.man	4.Elementary school	1.married	1.Rural Village	1.Yes	0.None	0.No	0.No	0.No	0.No	106.5	68.5	0.No	0.No	0.No	208.377	81.36	5.4	0.No	0.No	0.No	0	0	0	4.91958
25.6951	51	2.woman	1.No formal education illiterate	1.married	1.Rural Village	0.No	0.None	0.No	0.No	0.No	0.No	115	67	0.No	0.No	0.No	248.197	100.98	4.9	0.No	0.No	0.No	0	1	0	4.65936
20.8855	69	1.man	2.Did not finish primary school but capable of reading and/or writing	7.widowed	1.Rural Village	1.Yes	0.None	0.No	0.No	0.No	0.No	135.5	80.5	0.No	0.No	0.No	156.186	74.34	4.3	0.No	0.No	0.No	0	0	0	7.8832
21.7543	53	1.man	1.No formal education illiterate	7.widowed	1.Rural Village	1.Yes	1.Yes	0.No	1.Yes	0.No	0.No	127.5	80.5	0.No	0.No	0.No	288.017	77.58	5	0.No	0.No	0.No	0	1	1	5.68836
17.1238	60	2.woman	2.Did not finish primary school but capable of reading and/or writing	1.married	1.Rural Village	0.No	0.None	0.No	0.No	1.Yes	0.No	148	83	0.No	0.No	0.No	NA	NA	5.1	0.No	0.No	0.No	1	0	0	6.60796
20.0841	57	1.man	4.Elementary school	1.married	1.Rural Village	1.Yes	1.Yes	0.No	0.No	0.No	0.No	112.5	71.5	0.No	0.No	0.No	279.898	106.2	NA	NA	0.No	0.No	0	1	0	5.85224
21.3623	60	1.man	4.Elementary school	1.married	1.Rural Village	1.Yes	1.Yes	1.Yes	0.No	0.No	0.No	136.5	77.5	1.Yes	0.No	0.No	204.898	100.98	5.3	0.No	0.No	0.No	1	0	0	6.00566
NA	61	2.woman	1.No formal education illiterate	1.married	1.Rural Village	0.No	0.None	1.Yes	0.No	0.No	0.No	122.5	71.5	0.No	0.No	0.No	201.032	86.76	4.8	0.No	0.No	0.No	1	0	0	6.01546
24.5064	58	2.woman	2.Did not finish primary school but capable of reading and/or writing	7.widowed	1.Rural Village	0.No	0.None	0.No	0.No	0.No	0.No	114	75.5	0.No	0.No	0.No	197.553	101.16	4.9	0.No	0.No	0.No	0	0	0	6.18581
20.4441	48	1.man	1.No formal education illiterate	1.married	1.Rural Village	1.Yes	1.Yes	0.No	0.No	0.No	0.No	133	89.5	0.No	0.No	0.No	230.8	104.58	4.7	0.No	0.No	0.No	0	0	0	5.92956
25.0481	43	2.woman	1.No formal education illiterate	1.married	1.Rural Village	0.No	0.None	0.No	0.No	0.No	0.No	130	76	0.No	0.No	0.No	305.027	85.32	5.2	0.No	0.No	0.No	0	1	0	4.566
20.8738	60	2.woman	1.No formal education illiterate	1.married	1.Rural Village	0.No	0.None	0.No	0.No	1.Yes	0.No	109	69	0.No	0.No	0.No	158.506	86.04	5.3	0.No	0.No	0.No	0	1	0	6.05758
22.8004	62	1.man	2.Did not finish primary school but capable of reading and/or writing	1.married	1.Rural Village	1.Yes	1.Yes	0.No	0.No	0.No	1.Yes	199	120	0.No	0.No	0.No	NA	NA	NA	NA	NA	NA	1	0	0	9.45159
22.068	64	1.man	2.Did not finish primary school but capable of reading and/or writing	2.married, sp abs	1.Rural Village	1.Yes	1.Yes	1.Yes	0.No	0.No	0.No	163.5	94.5	0.No	0.No	0.No	175.516	84.6	5.2	0.No	0.No	0.No	1	0	0	7.79722
NA	62	2.woman	2.Did not finish primary school but capable of reading and/or writing	2.married, sp abs	1.Rural Village	0.No	0.None	0.No	0.No	0.No	0.No	NA	NA	0.No	0.No	0.No	200.259	83.16	5.3	0.No	0.No	0.No	0	0	0	NA
19.2932	58	2.woman	1.No formal education illiterate	1.married	1.Rural Village	0.No	0.None	0.No	0.No	0.No	0.No	116	69.5	0.No	0.No	0.No	195.233	93.78	5.2	0.No	0.No	0.No	0	0	0	5.73505
21.0417	64	1.man	4.Elementary school	1.married	1.Rural Village	1.Yes	1.Yes	0.No	0.No	0.No	0.No	138.5	84.5	0.No	0.No	0.No	219.589	83.7	5	0.No	0.No	NA	1	0	0	7.47135
26.1567	52	2.woman	1.No formal education illiterate	1.married	1.Rural Village	0.No	0.None	0.No	0.No	0.No	0.No	159.5	88.5	0.No	0.No	0.No	216.496	99.18	5.4	0.No	0.No	0.No	1	0	0	5.49995
24.6721	51	1.man	7.Vocational school	1.married	1.Rural Village	1.Yes	1.Yes	1.Yes	0.No	0.No	0.No	153.5	100	0.No	0.No	0.No	194.846	84.78	4.9	0.No	0.No	0.No	1	1	0	6.78297
20.8708	64	1.man	4.Elementary school	1.married	1.Rural Village	1.Yes	1.Yes	1.Yes	0.No	0.No	0.No	147	82.5	1.Yes	0.No	0.No	222.682	171.18	4.7	0.No	NA	NA	1	0	1	7.16617
19.0579	61	2.woman	1.No formal education illiterate	1.married	1.Rural Village	0.No	0.None	0.No	0.No	0.No	0.No	138	80.5	0.No	0.No	0.No	168.171	139.32	5.2	0.No	0.No	0.No	0	0	1	6.65415
21.3978	54	2.woman	1.No formal education illiterate	1.married	1.Rural Village	0.No	0.None	1.Yes	0.No	0.No	0.No	117.5	82	0.No	0.No	0.No	202.965	102.78	4.9	0.No	0.No	0.No	1	0	0	6.42605
20.3367	62	1.man	2.Did not finish primary school but capable of reading and/or writing	1.married	1.Rural Village	1.Yes	0.None	1.Yes	0.No	0.No	0.No	144	75	0.No	0.No	0.No	213.79	92.16	4.9	0.No	NA	NA	1	0	0	5.83978
21.4697	69	1.man	4.Elementary school	1.married	1.Rural Village	1.Yes	1.Yes	0.No	0.No	0.No	0.No	150	92.5	0.No	0.No	0.No	166.238	94.68	5.2	0.No	0.No	NA	1	0	0	8.33943
15.9187	71	2.woman	1.No formal education illiterate	1.married	1.Rural Village	0.No	0.None	0.No	0.No	0.No	0.No	147.5	77.5	0.No	0.No	0.No	158.893	83.7	5	0.No	0.No	0.No	1	0	0	7.17411
20.1531	53	1.man	4.Elementary school	1.married	1.Rural Village	1.Yes	1.Yes	0.No	0.No	0.No	0.No	125.5	78.5	0.No	0.No	0.No	211.47	82.08	5.4	0.No	0.No	0.No	0	0	0	5.28607
22.1825	55	2.woman	2.Did not finish primary school but capable of reading and/or writing	1.married	1.Rural Village	0.No	0.None	1.Yes	0.No	0.No	0.No	157	85	0.No	0.No	0.No	211.47	111.96	4.9	0.No	0.No	0.No	1	0	0	5.46387
NA	46	1.man	4.Elementary school	2.married, sp abs	1.Rural Village	1.Yes	1.Yes	1.Yes	0.No	0.No	0.No	NA	NA	0.No	0.No	0.No	210.697	95.58	5.1	0.No	0.No	0.No	1	0	0	NA
23.4173	42	2.woman	4.Elementary school	2.married, sp abs	1.Rural Village	0.No	0.None	0.No	0.No	0.No	0.No	125.5	79.5	0.No	0.No	0.No	183.248	77.76	4.8	0.No	0.No	0.No	0	0	0	5.001
26.0998	59	1.man	4.Elementary school	1.married	1.Rural Village	1.Yes	1.Yes	1.Yes	0.No	0.No	0.No	NA	NA	0.No	0.No	0.No	201.032	97.02	5.4	0.No	0.No	NA	1	0	0	8.6534
NA	62	2.woman	1.No formal education illiterate	1.married	1.Rural Village	0.No	0.None	0.No	0.No	0.No	0.No	NA	NA	0.No	0.No	0.No	173.583	125.1	5.3	0.No	0.No	NA	0	0	0	NA
18.797	55	1.man	5.Middle school	1.married	1.Rural Village	1.Yes	1.Yes	0.No	0.No	0.No	0.No	131	84	0.No	0.No	0.No	167.011	89.1	4.8	0.No	0.No	0.No	0	0	0	6.29627
26.7457	47	2.woman	1.No formal education illiterate	1.married	1.Rural Village	0.No	0.None	0.No	0.No	0.No	0.No	149	90	0.No	0.No	0.No	229.254	93.96	4.6	0.No	0.No	0.No	1	0	0	5.68989
20.3709	47	2.woman	1.No formal education illiterate	1.married	1.Rural Village	0.No	0.None	0.No	0.No	0.No	0.No	129	74.5	0.No	0.No	0.No	149.228	88.02	4.8	0.No	0.No	0.No	0	0	0	4.77915
22.0452	50	1.man	5.Middle school	1.married	1.Rural Village	1.Yes	1.Yes	0.No	0.No	0.No	0.No	132	81	0.No	0.No	0.No	204.898	92.88	4.8	0.No	0.No	NA	0	0	0	5.58918
27.5175	48	2.woman	1.No formal education illiterate	1.married	1.Rural Village	0.No	0.None	0.No	0.No	0.No	0.No	115	77	0.No	0.No	0.No	244.331	94.32	5.3	0.No	0.No	0.No	0	1	0	5.31997
19.9486	54	1.man	4.Elementary school	1.married	1.Rural Village	1.Yes	1.Yes	0.No	0.No	0.No	0.No	114.5	69.5	0.No	0.No	0.No	173.97	89.28	5	0.No	0.No	0.No	0	0	0	5.32588
23.3286	77	2.woman	1.No formal education illiterate	1.married	1.Rural Village	0.No	0.None	1.Yes	0.No	0.No	0.No	198.5	94	1.Yes	0.No	0.No	274.099	99.36	5	0.No	NA	NA	1	1	0	9.71616
18.6247	75	1.man	1.No formal education illiterate	1.married	1.Rural Village	1.Yes	1.Yes	0.No	0.No	0.No	0.No	157.5	86.5	0.No	0.No	0.No	201.419	89.64	5	NA	NA	NA	1	0	0	9.21175
19.2692	49	1.man	4.Elementary school	1.married	1.Rural Village	1.Yes	1.Yes	0.No	0.No	0.No	0.No	142	79	0.No	0.No	0.No	165.078	89.1	5.6	0.No	0.No	0.No	1	0	0	4.86862
23.8349	52	2.woman	1.No formal education illiterate	1.married	1.Rural Village	0.No	0.None	0.No	0.No	0.No	0.No	118	79	0.No	0.No	0.No	238.919	128.7	5.5	0.No	0.No	0.No	0	0	1	5.58098
19.9238	76	2.woman	1.No formal education illiterate	7.widowed	1.Rural Village	0.No	0.None	0.No	0.No	0.No	0.No	128	70.5	0.No	0.No	0.No	178.996	98.28	5.4	0.No	0.No	0.No	0	0	0	8.72758
26.6959	62	2.woman	2.Did not finish primary school but capable of reading and/or writing	7.widowed	1.Rural Village	0.No	0.None	1.Yes	0.No	0.No	0.No	172	105.5	1.Yes	0.No	0.No	303.481	96.66	5	0.No	0.No	0.No	1	1	0	8.05045
20.1424	63	1.man	4.Elementary school	1.married	1.Rural Village	1.Yes	1.Yes	0.No	0.No	0.No	0.No	124	76.5	0.No	0.No	0.No	265.208	86.4	5	0.No	NA	NA	0	1	0	6.85822
29.514	62	2.woman	4.Elementary school	1.married	1.Rural Village	0.No	0.None	1.Yes	0.No	0.No	0.No	180.5	100.5	1.Yes	0.No	0.No	223.068	170.82	7.4	0.No	0.No	1.Yes	1	0	1	7.22015
22.6429	68	1.man	4.Elementary school	1.married	1.Rural Village	1.Yes	1.Yes	0.No	0.No	0.No	0.No	135.5	81	0.No	0.No	0.No	237.372	85.86	4.5	0.No	0.No	0.No	0	0	0	7.74013
20.5569	67	2.woman	1.No formal education illiterate	1.married	1.Rural Village	0.No	0.None	0.No	0.No	0.No	0.No	133.5	81.5	0.No	0.No	0.No	231.96	94.5	4.7	0.No	NA	NA	0	0	0	7.37329
21.13	53	1.man	2.Did not finish primary school but capable of reading and/or writing	1.married	1.Rural Village	1.Yes	1.Yes	0.No	0.No	0.No	0.No	128	92.5	0.No	0.No	0.No	199.872	83.34	5.2	0.No	0.No	0.No	1	0	0	6.7832
21.5108	51	2.woman	1.No formal education illiterate	1.married	1.Rural Village	0.No	0.None	0.No	0.No	0.No	0.No	123.5	78	0.No	0.No	0.No	197.166	95.94	5.3	0.No	0.No	0.No	0	0	0	5.7262
22.1991	86	2.woman	1.No formal education illiterate	7.widowed	1.Rural Village	0.No	0.None	1.Yes	0.No	0.No	0.No	199	120	0.No	0.No	0.No	245.878	90.9	4.5	0.No	0.No	NA	1	1	0	14.1302
NA	65	1.man	4.Elementary school	1.married	1.Rural Village	1.Yes	1.Yes	0.No	0.No	0.No	0.No	107	58	0.No	0.No	0.No	209.924	147.06	3.5	0.No	0.No	0.No	0	0	0	5.66354
NA	64	2.woman	2.Did not finish primary school but capable of reading and/or writing	1.married	1.Rural Village	0.No	1.Yes	1.Yes	0.No	0.No	0.No	152.5	88.5	0.No	0.No	0.No	177.836	95.4	4.2	0.No	0.No	0.No	1	0	0	7.52824
NA	61	1.man	4.Elementary school	1.married	1.Rural Village	1.Yes	1.Yes	0.No	0.No	0.No	0.No	91.5	52	0.No	0.No	0.No	200.645	132.48	4.4	0.No	0.No	0.No	0	0	0	4.64462
NA	55	2.woman	2.Did not finish primary school but capable of reading and/or writing	1.married	1.Rural Village	0.No	0.None	0.No	0.No	1.Yes	0.No	95	53.5	0.No	0.No	0.No	199.872	109.62	3.8	0.No	0.No	0.No	0	0	0	4.05083
21.9263	63	2.woman	1.No formal education illiterate	1.married	1.Rural Village	0.No	0.None	1.Yes	0.No	0.No	0.No	169	72.5	0.No	0.No	0.No	190.98	138.06	4.8	0.No	0.No	0.No	1	0	0	5.14275
24.577	65	1.man	1.No formal education illiterate	1.married	1.Rural Village	1.Yes	0.None	0.No	0.No	0.No	0.No	124.5	73	0.No	0.No	0.No	168.171	126.9	4.3	0.No	0.No	0.No	0	0	0	6.7727
NA	60	1.man	4.Elementary school	1.married	1.Rural Village	1.Yes	1.Yes	0.No	0.No	0.No	0.No	147.5	85	0.No	0.No	0.No	NA	NA	NA	0.No	1.Yes	1.Yes	1	0	0	6.57162
18.3111	61	2.woman	1.No formal education illiterate	1.married	1.Rural Village	0.No	0.None	0.No	0.No	1.Yes	0.No	154	79	0.No	0.No	0.No	NA	NA	NA	0.No	0.No	0.No	1	0	0	5.78699
NA	71	1.man	1.No formal education illiterate	2.married, sp abs	1.Rural Village	1.Yes	0.None	0.No	0.No	0.No	0.No	NA	NA	0.No	0.No	0.No	176.676	125.46	4	0.No	0.No	0.No	0	0	0	NA
NA	70	2.woman	2.Did not finish primary school but capable of reading and/or writing	2.married, sp abs	1.Rural Village	1.Yes	0.None	0.No	1.Yes	0.No	0.No	126.5	62.5	0.No	0.No	0.No	151.934	127.44	4.2	0.No	0.No	0.No	0	0	1	6.62743
16.48	75	2.woman	1.No formal education illiterate	1.married	1.Rural Village	0.No	1.Yes	1.Yes	0.No	0.No	0.No	NA	NA	0.No	0.No	0.No	NA	NA	NA	0.No	0.No	0.No	1	0	0	9.92658
18.6425	72	1.man	4.Elementary school	1.married	1.Rural Village	1.Yes	1.Yes	0.No	0.No	0.No	0.No	133.5	81	0.No	0.No	0.No	NA	NA	NA	NA	NA	NA	0	0	0	8.55219
13.8272	79	1.man	2.Did not finish primary school but capable of reading and/or writing	1.married	1.Rural Village	0.No	1.Yes	1.Yes	0.No	0.No	0.No	129	74.5	1.Yes	0.No	0.No	NA	NA	NA	0.No	0.No	NA	1	0	0	9.91315
20.8816	62	2.woman	2.Did not finish primary school but capable of reading and/or writing	1.married	1.Rural Village	1.Yes	1.Yes	0.No	0.No	0.No	0.No	148.5	86.5	0.No	0.No	0.No	NA	NA	NA	0.No	0.No	0.No	1	0	0	6.95031
27.3399	41	2.woman	1.No formal education illiterate	1.married	1.Rural Village	0.No	0.None	1.Yes	0.No	0.No	0.No	148	91	0.No	0.No	0.No	NA	NA	NA	0.No	0.No	0.No	1	0	0	5.63201
20.0773	NA	1.man	2.Did not finish primary school but capable of reading and/or writing	1.married	1.Rural Village	0.No	0.None	0.No	0.No	0.No	0.No	133.5	76.5	0.No	0.No	0.No	NA	NA	NA	0.No	NA	NA	0	0	0	NA
21.7503	43	1.man	5.Middle school	1.married	1.Rural Village	0.No	1.Yes	0.No	0.No	0.No	0.No	110.5	64	0.No	0.No	0.No	160.439	99.72	4.3	0.No	0.No	0.No	0	0	0	3.91932
22.769	43	2.woman	1.No formal education illiterate	1.married	1.Rural Village	1.Yes	1.Yes	0.No	0.No	0.No	0.No	117.5	76.5	0.No	0.No	0.No	182.862	101.52	4.1	0.No	0.No	0.No	0	0	0	4.98472
NA	60	1.man	4.Elementary school	5.divorced	1.Rural Village	1.Yes	1.Yes	0.No	0.No	0.No	0.No	120	72.5	0.No	0.No	0.No	156.573	98.1	4.4	NA	NA	NA	0	0	0	6.11989
23.8281	45	1.man	4.Elementary school	1.married	1.Rural Village	0.No	1.Yes	0.No	0.No	0.No	0.No	135	74	0.No	0.No	0.No	177.063	160.92	3.9	0.No	0.No	0.No	0	0	0	4.39307
21.1111	42	2.woman	1.No formal education illiterate	1.married	1.Rural Village	0.No	0.None	0.No	0.No	0.No	1.Yes	116	59.5	0.No	0.No	0.No	161.599	113.22	3.9	1.Yes	1.Yes	1.Yes	0	0	0	3.4774
NA	72	2.woman	1.No formal education illiterate	1.married	1.Rural Village	1.Yes	1.Yes	0.No	0.No	0.No	0.No	NA	NA	0.No	0.No	0.No	NA	NA	NA	0.No	0.No	NA	0	0	0	NA
NA	78	1.man	4.Elementary school	1.married	1.Rural Village	1.Yes	1.Yes	1.Yes	0.No	0.No	0.No	137.5	93	0.No	0.No	0.No	230.8	114.12	4.5	NA	NA	NA	1	0	0	11.206
21.304	48	2.woman	4.Elementary school	1.married	1.Rural Village	0.No	0.None	0.No	0.No	0.No	0.No	134	80	0.No	0.No	0.No	NA	NA	NA	0.No	0.No	0.No	0	0	0	5.04467
26.4463	54	1.man	8.Two/Three Year College/Associate degree	1.married	1.Rural Village	1.Yes	0.None	0.No	0.No	0.No	0.No	134.5	86.5	0.No	1.Yes	0.No	NA	NA	NA	0.No	0.No	0.No	0	1	1	6.30324
NA	83	1.man	1.No formal education illiterate	7.widowed	1.Rural Village	1.Yes	1.Yes	1.Yes	0.No	0.No	0.No	133	67	0.No	0.No	0.No	NA	NA	NA	0.No	0.No	0.No	1	0	0	10.0341
17.7282	62	2.woman	1.No formal education illiterate	7.widowed	1.Rural Village	1.Yes	0.None	0.No	0.No	0.No	0.No	134	78.5	0.No	0.No	0.No	214.176	108.54	3.9	0.No	0.No	NA	0	0	0	6.47807
20.87	48	2.woman	2.Did not finish primary school but capable of reading and/or writing	1.married	1.Rural Village	1.Yes	0.None	0.No	0.No	0.No	0.No	121	69.5	0.No	0.No	0.No	173.97	118.8	3.8	0.No	0.No	0.No	0	0	0	5.03484
23.737	49	1.man	2.Did not finish primary school but capable of reading and/or writing	1.married	1.Rural Village	1.Yes	1.Yes	0.No	0.No	0.No	0.No	109	69.5	0.No	0.No	0.No	187.888	86.76	3.6	0.No	0.No	0.No	0	0	0	4.77937
21.4447	62	1.man	2.Did not finish primary school but capable of reading and/or writing	2.married, sp abs	1.Rural Village	1.Yes	1.Yes	0.No	0.No	0.No	0.No	127	76	0.No	0.No	0.No	152.32	144.18	4.1	NA	NA	NA	0	0	0	6.7583
18.4	57	2.woman	1.No formal education illiterate	2.married, sp abs	1.Rural Village	0.No	1.Yes	1.Yes	1.Yes	0.No	0.No	141	85	0.No	1.Yes	0.No	197.939	563.94	11.8	0.No	NA	NA	1	0	1	6.42615
23.1473	39	2.woman	4.Elementary school	1.married	1.Rural Village	0.No	0.None	0.No	0.No	0.No	0.No	108	63	0.No	0.No	0.No	168.944	86.94	4	0.No	0.No	1.Yes	0	0	0	3.66894
22.4059	45	1.man	5.Middle school	1.married	1.Rural Village	0.No	0.None	0.No	0.No	0.No	0.No	111.5	66.5	0.No	0.No	0.No	NA	NA	NA	0.No	0.No	0.No	0	0	0	4.17849
17.3484	61	2.woman	2.Did not finish primary school but capable of reading and/or writing	1.married	1.Rural Village	0.No	0.None	0.No	0.No	0.No	0.No	139	72.5	0.No	0.No	0.No	163.918	142.02	3.7	0.No	0.No	0.No	1	0	0	5.71429
19.1001	61	1.man	4.Elementary school	1.married	1.Rural Village	1.Yes	0.None	0.No	0.No	0.No	0.No	112.5	72.5	0.No	0.No	0.No	188.274	95.4	4.1	0.No	0.No	0.No	0	0	0	6.55549
19.8141	40	2.woman	1.No formal education illiterate	1.married	1.Rural Village	0.No	0.None	0.No	0.No	0.No	0.No	120.5	70	0.No	0.No	0.No	127.578	79.02	4.1	0.No	0.No	0.No	0	0	0	4.24015
22.6562	44	1.man	4.Elementary school	1.married	1.Rural Village	0.No	1.Yes	0.No	0.No	0.No	0.No	123.5	70	0.No	0.No	0.No	209.924	97.74	4.3	0.No	0.No	0.No	0	0	0	4.1717
22.7732	45	1.man	5.Middle school	2.married, sp abs	1.Rural Village	1.Yes	1.Yes	1.Yes	0.No	0.No	0.No	120	79.5	0.No	0.No	0.No	261.342	253.62	4.4	0.No	0.No	0.No	1	1	1	5.27997
NA	38	2.woman	4.Elementary school	2.married, sp abs	1.Rural Village	0.No	0.None	0.No	0.No	0.No	0.No	128.5	79	0.No	0.No	0.No	254.383	132.48	4.3	0.No	0.No	0.No	0	1	0	4.8056
NA	75	2.woman	1.No formal education illiterate	7.widowed	1.Rural Village	0.No	0.None	0.No	0.No	0.No	0.No	122.5	75	0.No	0.No	0.No	202.578	119.34	4.2	NA	NA	NA	0	0	0	9.18277
19.4316	61	2.woman	2.Did not finish primary school but capable of reading and/or writing	1.married	1.Rural Village	1.Yes	1.Yes	0.No	0.No	0.No	0.No	153	78	0.No	0.No	0.No	NA	NA	NA	0.No	0.No	0.No	1	0	0	5.74545
25.124	62	1.man	4.Elementary school	1.married	1.Rural Village	0.No	1.Yes	0.No	0.No	0.No	1.Yes	117	70	0.No	0.No	0.No	NA	NA	NA	1.Yes	1.Yes	1.Yes	0	0	0	6.23417
21.8144	59	2.woman	4.Elementary school	1.married	1.Rural Village	1.Yes	0.None	0.No	0.No	0.No	0.No	150.5	73	0.No	0.No	0.No	216.496	110.34	4.3	0.No	0.No	0.No	1	0	0	5.17194
19.5594	59	1.man	2.Did not finish primary school but capable of reading and/or writing	1.married	1.Rural Village	1.Yes	1.Yes	0.No	0.No	0.No	0.No	174	91	0.No	0.No	0.No	141.496	190.26	4.6	0.No	0.No	0.No	1	0	0	6.35491
15.9111	81	2.woman	1.No formal education illiterate	7.widowed	1.Rural Village	1.Yes	0.None	0.No	0.No	0.No	0.No	NA	NA	0.No	0.No	0.No	NA	NA	NA	0.No	NA	NA	0	0	0	NA
20.0085	69	2.woman	1.No formal education illiterate	1.married	1.Rural Village	1.Yes	1.Yes	1.Yes	0.No	0.No	0.No	152	99	0.No	0.No	0.No	NA	NA	NA	0.No	NA	0.No	1	0	0	9.47493
NA	69	1.man	1.No formal education illiterate	1.married	1.Rural Village	0.No	1.Yes	0.No	0.No	0.No	1.Yes	135.5	74	0.No	0.No	0.No	NA	NA	NA	1.Yes	NA	0.No	0	0	0	7.32559
NA	83	1.man	1.No formal education illiterate	1.married	1.Rural Village	1.Yes	1.Yes	0.No	0.No	0.No	0.No	144	80.5	0.No	0.No	0.No	NA	NA	NA	0.No	NA	NA	1	0	0	11.1905
NA	71	2.woman	1.No formal education illiterate	1.married	1.Rural Village	1.Yes	0.None	1.Yes	0.No	0.No	0.No	196.5	93	0.No	0.No	0.No	NA	NA	NA	0.No	0.No	0.No	1	0	0	7.98967
21.8888	56	1.man	1.No formal education illiterate	1.married	1.Rural Village	1.Yes	1.Yes	1.Yes	0.No	0.No	0.No	155	91	0.No	0.No	0.No	NA	NA	NA	0.No	0.No	0.No	1	0	0	6.61891
19.6286	52	2.woman	2.Did not finish primary school but capable of reading and/or writing	1.married	1.Rural Village	0.No	0.None	0.No	0.No	0.No	0.No	121.5	72	0.No	0.No	0.No	NA	NA	NA	0.No	0.No	0.No	0	0	0	5.00874
23.6926	59	1.man	1.No formal education illiterate	1.married	1.Rural Village	1.Yes	1.Yes	1.Yes	0.No	0.No	0.No	173	109	0.No	0.No	0.No	201.032	99.9	5.1	NA	NA	NA	1	0	0	7.98927
19.8054	54	2.woman	1.No formal education illiterate	1.married	1.Rural Village	NA	NA	NA	NA	NA	NA	137	72.5	NA	NA	NA	207.218	97.38	5.3	NA	NA	NA	0	0	0	4.71184
17.1228	75	2.woman	1.No formal education illiterate	7.widowed	1.Rural Village	1.Yes	0.None	1.Yes	0.No	0.No	0.No	176.5	97	0.No	0.No	0.No	201.419	108.18	5.5	0.No	0.No	0.No	1	0	0	9.84447
17.9634	56	1.man	4.Elementary school	7.widowed	1.Rural Village	1.Yes	1.Yes	1.Yes	0.No	0.No	0.No	151	90.5	0.No	0.No	0.No	195.62	105.84	4	0.No	0.No	0.No	1	0	0	6.50032
17.9592	51	1.man	4.Elementary school	7.widowed	1.Rural Village	1.Yes	1.Yes	0.No	0.No	0.No	0.No	110.5	67	0.No	0.No	0.No	191.754	99.72	4.9	0.No	0.No	0.No	0	0	0	4.68452
23.8123	57	1.man	1.No formal education illiterate	1.married	1.Rural Village	NA	NA	NA	NA	NA	NA	119.5	81.5	NA	NA	NA	204.898	118.08	6.1	NA	NA	0.No	0	0	0	6.62263
NA	53	2.woman	1.No formal education illiterate	NA	1.Rural Village	NA	NA	NA	NA	NA	NA	NA	NA	NA	NA	NA	179.382	100.44	6.4	NA	NA	1.Yes	0	0	0	NA
NA	71	1.man	2.Did not finish primary school but capable of reading and/or writing	1.married	1.Rural Village	1.Yes	1.Yes	1.Yes	0.No	0.No	1.Yes	NA	NA	0.No	0.No	0.No	177.063	129.78	4.9	1.Yes	1.Yes	0.No	1	0	1	NA
17.7668	64	2.woman	4.Elementary school	7.widowed	1.Rural Village	0.No	1.Yes	0.No	0.No	0.No	0.No	135.5	64.5	0.No	0.No	0.No	196.779	108.72	4.1	0.No	0.No	0.No	0	0	0	5.26268
25.3837	79	2.woman	1.No formal education illiterate	7.widowed	1.Rural Village	1.Yes	0.None	0.No	0.No	0.No	0.No	151.5	84	1.Yes	0.No	0.No	NA	NA	NA	0.No	0.No	0.No	1	0	0	10.2582
21.2351	71	2.woman	1.No formal education illiterate	7.widowed	1.Rural Village	1.Yes	1.Yes	0.No	1.Yes	0.No	0.No	189.5	98.5	0.No	1.Yes	0.No	NA	NA	NA	NA	NA	NA	1	0	1	8.66013
19.0936	57	2.woman	1.No formal education illiterate	7.widowed	1.Rural Village	0.No	0.None	0.No	0.No	0.No	0.No	106	67.5	0.No	0.No	0.No	172.81	111.6	3.8	0.No	0.No	0.No	0	0	0	5.45412
21.453	58	1.man	1.No formal education illiterate	1.married	1.Rural Village	1.Yes	1.Yes	1.Yes	0.No	0.No	0.No	136	80.5	0.No	0.No	0.No	185.955	134.64	4.4	0.No	0.No	0.No	1	0	1	6.12882
22.7528	56	2.woman	4.Elementary school	1.married	1.Rural Village	0.No	0.None	0.No	0.No	0.No	0.No	124.5	70.5	0.No	0.No	0.No	207.604	103.32	6.2	0.No	0.No	0.No	0	0	0	5.14427
22.983	49	2.woman	1.No formal education illiterate	1.married	1.Rural Village	1.Yes	0.None	0.No	0.No	0.No	0.No	116	75.5	0.No	0.No	0.No	164.692	102.78	6.2	0.No	0.No	0.No	0	0	0	4.85374
26.0407	53	1.man	4.Elementary school	1.married	1.Rural Village	1.Yes	1.Yes	1.Yes	0.No	0.No	0.No	131	84.5	0.No	0.No	0.No	194.073	109.98	4.9	0.No	0.No	0.No	1	0	0	6.29434
19.3949	57	1.man	2.Did not finish primary school but capable of reading and/or writing	1.married	1.Rural Village	1.Yes	0.None	0.No	0.No	0.No	0.No	110.5	67	0.No	0.No	0.No	191.367	98.82	4.7	0.No	0.No	0.No	0	0	0	5.30418
20.7547	52	1.man	5.Middle school	1.married	1.Rural Village	1.Yes	1.Yes	0.No	0.No	0.No	0.No	119	67.5	0.No	0.No	0.No	150.774	91.26	5.3	0.No	0.No	0.No	0	0	0	4.49728
19.728	55	2.woman	1.No formal education illiterate	1.married	1.Rural Village	0.No	0.None	0.No	0.No	0.No	0.No	117	66.5	0.No	0.No	0.No	231.96	93.6	6	0.No	0.No	0.No	0	0	0	4.99628
19.8522	46	1.man	5.Middle school	1.married	1.Rural Village	0.No	0.None	0.No	0.No	0.No	0.No	122.5	70.5	0.No	0.No	0.No	230.414	104.4	6	0.No	0.No	0.No	0	0	0	4.31635
27.239	45	2.woman	1.No formal education illiterate	1.married	1.Rural Village	0.No	0.None	0.No	0.No	0.No	0.No	125.5	82.5	0.No	0.No	0.No	184.022	114.12	6.9	0.No	0.No	0.No	0	0	1	5.21799
14.5147	65	2.woman	2.Did not finish primary school but capable of reading and/or writing	1.married	1.Rural Village	1.Yes	1.Yes	1.Yes	0.No	0.No	0.No	118.5	70.5	0.No	0.No	0.No	113.274	91.62	4.8	0.No	0.No	0.No	1	0	0	6.76754
17.7043	74	1.man	1.No formal education illiterate	1.married	1.Rural Village	1.Yes	1.Yes	0.No	1.Yes	0.No	0.No	118	63.5	0.No	0.No	0.No	128.738	78.66	4.6	0.No	0.No	0.No	0	0	1	7.74644
NA	64	2.woman	2.Did not finish primary school but capable of reading and/or writing	1.married	1.Rural Village	NA	NA	NA	NA	NA	NA	NA	NA	NA	NA	NA	185.568	100.98	12.8	NA	NA	0.No	0	0	1	NA
NA	67	1.man	2.Did not finish primary school but capable of reading and/or writing	1.married	1.Rural Village	NA	NA	NA	NA	NA	NA	NA	NA	NA	NA	NA	204.898	121.14	5.1	NA	NA	0.No	0	0	0	NA
NA	48	1.man	4.Elementary school	1.married	1.Rural Village	1.Yes	0.None	0.No	0.No	0.No	0.No	125.5	75.5	0.No	0.No	0.No	NA	NA	NA	0.No	0.No	0.No	0	0	0	5.19215
19.4339	48	2.woman	4.Elementary school	1.married	1.Rural Village	0.No	0.None	1.Yes	0.No	0.No	0.No	136.5	75.5	0.No	0.No	0.No	NA	NA	NA	0.No	0.No	0.No	1	0	0	4.61698
22.0718	72	1.man	4.Elementary school	1.married	1.Rural Village	1.Yes	1.Yes	0.No	0.No	0.No	0.No	122	75	0.No	0.No	0.No	188.661	95.22	5.5	0.No	0.No	0.No	0	0	0	8.51247
23.6442	60	2.woman	1.No formal education illiterate	1.married	1.Rural Village	0.No	0.None	1.Yes	0.No	0.No	0.No	175	95.5	0.No	0.No	0.No	170.877	100.62	5.1	0.No	0.No	0.No	1	0	0	6.72219
18.8279	66	2.woman	4.Elementary school	1.married	1.Rural Village	NA	NA	NA	NA	NA	NA	120	67	NA	NA	NA	149.228	106.38	6.6	NA	NA	0.No	0	0	1	6.5381
19.9452	68	1.man	5.Middle school	1.married	1.Rural Village	NA	NA	NA	NA	NA	NA	115	61.5	NA	NA	NA	176.676	106.02	4.4	NA	NA	0.No	0	0	0	6.3232
NA	54	1.man	4.Elementary school	1.married	1.Rural Village	1.Yes	0.None	0.No	0.No	0.No	0.No	169.5	88.5	0.No	0.No	0.No	161.985	91.8	6.3	0.No	NA	0.No	1	0	0	5.37705
NA	52	2.woman	4.Elementary school	1.married	1.Rural Village	0.No	0.None	0.No	0.No	0.No	0.No	112	64.5	0.No	0.No	0.No	188.274	94.68	4.4	0.No	0.No	0.No	0	0	0	4.36055
16.924	75	1.man	4.Elementary school	1.married	1.Rural Village	1.Yes	1.Yes	1.Yes	0.No	0.No	0.No	158	85	0.No	0.No	0.No	195.233	95.58	5.5	0.No	0.No	1.Yes	1	0	0	9.3808
20.5315	72	2.woman	1.No formal education illiterate	1.married	1.Rural Village	1.Yes	1.Yes	1.Yes	1.Yes	1.Yes	0.No	155	102	1.Yes	0.No	0.No	NA	NA	NA	NA	NA	NA	1	0	1	10.3645
17.8145	63	1.man	2.Did not finish primary school but capable of reading and/or writing	1.married	1.Rural Village	0.No	0.None	0.No	1.Yes	0.No	0.No	122.5	75.5	0.No	0.No	0.No	157.733	93.42	4.9	0.No	0.No	0.No	0	0	1	6.72866
29.4145	57	2.woman	1.No formal education illiterate	1.married	1.Rural Village	0.No	0.None	1.Yes	0.No	0.No	0.No	129	76.5	0.No	0.No	0.No	250.13	86.22	6.9	0.No	0.No	0.No	1	1	1	5.83673
17.8795	61	1.man	2.Did not finish primary school but capable of reading and/or writing	1.married	1.Rural Village	1.Yes	0.None	0.No	0.No	0.No	0.No	99	57.5	0.No	0.No	0.No	189.821	99.18	5	0.No	0.No	0.No	0	0	0	5.21061
19.0299	57	2.woman	1.No formal education illiterate	1.married	1.Rural Village	0.No	0.None	0.No	0.No	0.No	0.No	112.5	69.5	0.No	0.No	0.No	183.248	135.72	4.4	0.No	0.No	0.No	0	0	1	5.53685
21.3053	70	2.woman	1.No formal education illiterate	7.widowed	1.Rural Village	1.Yes	0.None	0.No	0.No	0.No	0.No	107	60	0.No	0.No	0.No	217.656	101.88	5.1	0.No	0.No	0.No	0	0	0	6.95994
23.0112	48	1.man	2.Did not finish primary school but capable of reading and/or writing	1.married	1.Rural Village	1.Yes	1.Yes	0.No	0.No	0.No	0.No	170	93.5	0.No	0.No	0.No	185.568	110.88	11.5	0.No	0.No	0.No	1	0	1	5.5756
NA	47	2.woman	4.Elementary school	1.married	1.Rural Village	1.Yes	0.None	0.No	0.No	0.No	0.No	NA	NA	0.No	0.No	0.No	189.821	91.44	6	0.No	0.No	1.Yes	0	0	0	NA
26.1236	47	2.woman	4.Elementary school	1.married	1.Rural Village	0.No	0.None	1.Yes	0.No	1.Yes	0.No	135	80.5	0.No	0.No	0.No	190.207	87.84	6.7	0.No	0.No	0.No	1	0	1	5.25156
19.984	54	1.man	4.Elementary school	1.married	1.Rural Village	1.Yes	0.None	0.No	0.No	0.No	0.No	113.5	77.5	0.No	0.No	0.No	163.145	91.08	4.8	0.No	0.No	NA	0	1	0	6.00133
20.9488	49	2.woman	2.Did not finish primary school but capable of reading and/or writing	2.married, sp abs	1.Rural Village	0.No	0.None	0.No	0.No	0.No	0.No	142.5	84	0.No	0.No	0.No	NA	NA	NA	0.No	0.No	0.No	0	0	0	5.53303
NA	55	2.woman	1.No formal education illiterate	2.married, sp abs	1.Rural Village	1.Yes	1.Yes	0.No	0.No	0.No	0.No	104	61	0.No	0.No	0.No	NA	NA	NA	0.No	0.No	0.No	0	0	0	4.79075
NA	56	1.man	1.No formal education illiterate	2.married, sp abs	1.Rural Village	1.Yes	1.Yes	0.No	0.No	0.No	0.No	123	70.5	0.No	0.No	0.No	NA	NA	NA	0.No	0.No	0.No	0	0	0	5.27317
21.8887	74	1.man	1.No formal education illiterate	1.married	1.Rural Village	1.Yes	1.Yes	1.Yes	0.No	0.No	0.No	148	82	0.No	0.No	0.No	170.491	188.1	4.4	0.No	0.No	0.No	1	0	1	8.81972
17.5005	76	2.woman	1.No formal education illiterate	1.married	1.Rural Village	1.Yes	0.None	0.No	0.No	0.No	0.No	106.5	56	0.No	0.No	0.No	23.9692	20.52	4.3	0.No	0.No	0.No	0	0	0	8.12557
23.1959	53	2.woman	1.No formal education illiterate	1.married	1.Rural Village	1.Yes	0.None	0.No	0.No	0.No	0.No	146	87.5	0.No	0.No	0.No	246.651	137.52	4.4	0.No	0.No	0.No	1	1	1	6.08556
22.4551	55	1.man	1.No formal education illiterate	1.married	1.Rural Village	1.Yes	0.None	0.No	0.No	0.No	0.No	137.5	77.5	0.No	0.No	0.No	169.331	88.56	4.4	0.No	0.No	0.No	0	0	0	5.47414
NA	56	1.man	2.Did not finish primary school but capable of reading and/or writing	1.married	1.Rural Village	0.No	0.None	0.No	0.No	0.No	0.No	111.5	67.5	0.No	0.No	0.No	NA	NA	NA	0.No	0.No	0.No	0	0	0	5.39691
NA	55	2.woman	1.No formal education illiterate	1.married	1.Rural Village	1.Yes	1.Yes	0.No	0.No	0.No	0.No	155	82.5	0.No	0.No	0.No	NA	NA	NA	0.No	0.No	1.Yes	1	0	0	5.72078
NA	49	1.man	5.Middle school	1.married	1.Rural Village	1.Yes	1.Yes	0.No	0.No	0.No	0.No	NA	NA	0.No	0.No	0.No	NA	NA	NA	0.No	0.No	0.No	0	0	0	NA
NA	49	2.woman	1.No formal education illiterate	1.married	1.Rural Village	0.No	0.None	0.No	0.No	0.No	0.No	101	57.5	0.No	0.No	0.No	NA	NA	NA	0.No	0.No	0.No	0	0	0	3.96126
22.3133	68	1.man	1.No formal education illiterate	4.separated	1.Rural Village	1.Yes	0.None	0.No	0.No	0.No	0.No	96.5	58	0.No	0.No	0.No	176.29	163.44	4	0.No	0.No	0.No	0	0	0	6.54237
NA	80	1.man	1.No formal education illiterate	2.married, sp abs	1.Rural Village	1.Yes	1.Yes	0.No	0.No	0.No	1.Yes	169	83.5	0.No	1.Yes	0.No	NA	NA	NA	1.Yes	1.Yes	1.Yes	1	0	1	10.1297
16.2741	75	2.woman	1.No formal education illiterate	2.married, sp abs	1.Rural Village	0.No	0.None	1.Yes	0.No	0.No	0.No	158	73	0.No	0.No	0.No	201.805	80.64	4.2	0.No	0.No	0.No	1	0	0	8.0574
20.9372	79	1.man	1.No formal education illiterate	7.widowed	1.Rural Village	1.Yes	0.None	0.No	0.No	0.No	0.No	117.5	67	0.No	0.No	0.No	NA	NA	NA	0.No	0.No	0.No	0	0	0	9.61872
23.473	68	2.woman	1.No formal education illiterate	7.widowed	1.Rural Village	0.No	0.None	1.Yes	0.No	0.No	0.No	115	67	1.Yes	0.No	0.No	NA	NA	NA	0.No	0.No	0.No	1	0	0	7.17948
23.533	42	2.woman	1.No formal education illiterate	1.married	1.Rural Village	0.No	0.None	0.No	0.No	0.No	0.No	126.5	78.5	0.No	0.No	0.No	183.635	97.74	4.3	0.No	0.No	0.No	0	0	0	4.77613
21.3382	47	1.man	5.Middle school	1.married	1.Rural Village	0.No	1.Yes	0.No	0.No	0.No	0.No	114.5	65.5	0.No	0.No	0.No	164.305	93.06	4	0.No	0.No	0.No	0	0	0	3.98529
18.5493	68	2.woman	1.No formal education illiterate	4.separated	1.Rural Village	0.No	0.None	0.No	0.No	0.No	0.No	141.5	75.5	0.No	0.No	0.No	138.789	80.46	4.2	0.No	0.No	0.No	1	0	0	7.09028
19.736	47	2.woman	1.No formal education illiterate	1.married	1.Rural Village	0.No	1.Yes	0.No	0.No	0.No	0.No	137.5	80	0.No	0.No	0.No	212.63	81	3.9	0.No	0.No	0.No	1	1	0	4.94961
19.0311	49	1.man	4.Elementary school	1.married	1.Rural Village	1.Yes	0.None	0.No	0.No	0.No	0.No	122	82	0.No	0.No	0.No	156.96	97.92	4	0.No	0.No	0.No	0	0	0	5.51319
21.7768	72	2.woman	2.Did not finish primary school but capable of reading and/or writing	5.divorced	1.Rural Village	0.No	0.None	0.No	0.No	0.No	0.No	143	73.5	0.No	0.No	0.No	235.053	126.9	5	0.No	0.No	0.No	1	0	0	7.63361
18.2015	55	2.woman	1.No formal education illiterate	2.married, sp abs	1.Rural Village	1.Yes	1.Yes	0.No	0.No	0.No	0.No	123	80.5	0.No	0.No	0.No	201.032	102.78	4.2	0.No	0.No	0.No	0	0	0	6.2192
21.119	56	1.man	2.Did not finish primary school but capable of reading and/or writing	2.married, sp abs	1.Rural Village	1.Yes	1.Yes	0.No	0.No	0.No	0.No	108.5	68	0.No	0.No	0.No	211.47	72.18	3.9	0.No	0.No	0.No	0	0	0	5.4227
NA	45	1.man	1.No formal education illiterate	8.never married	1.Rural Village	1.Yes	1.Yes	0.No	0.No	0.No	0.No	115.5	76.5	0.No	0.No	0.No	NA	NA	NA	0.No	0.No	0.No	0	0	0	5.02725
20.6418	66	2.woman	1.No formal education illiterate	4.separated	1.Rural Village	0.No	0.None	0.No	0.No	0.No	0.No	169	96.5	0.No	0.No	0.No	NA	NA	NA	0.No	0.No	NA	1	0	0	8.07033
NA	57	1.man	2.Did not finish primary school but capable of reading and/or writing	1.married	1.Rural Village	1.Yes	1.Yes	0.No	0.No	0.No	0.No	122.5	70.5	0.No	0.No	0.No	NA	NA	NA	0.No	0.No	0.No	0	0	0	5.52651
NA	55	2.woman	1.No formal education illiterate	1.married	1.Rural Village	1.Yes	0.None	0.No	0.No	0.No	0.No	131.5	83	0.No	0.No	0.No	NA	NA	NA	0.No	0.No	0.No	0	1	0	6.23461
22.9171	54	2.woman	1.No formal education illiterate	1.married	1.Rural Village	0.No	0.None	0.No	0.No	0.No	0.No	146	80.5	0.No	0.No	0.No	194.46	134.46	4.1	0.No	0.No	0.No	1	0	0	5.31565
NA	55	1.man	2.Did not finish primary school but capable of reading and/or writing	1.married	1.Rural Village	1.Yes	1.Yes	1.Yes	0.No	0.No	0.No	121	60	0.No	0.No	0.No	168.944	67.68	4.6	0.No	0.No	0.No	1	0	0	3.99945
21.0723	75	1.man	2.Did not finish primary school but capable of reading and/or writing	7.widowed	1.Rural Village	1.Yes	0.None	1.Yes	0.No	0.No	0.No	165.5	76.5	1.Yes	0.No	0.No	178.996	87.3	4.4	0.No	0.No	0.No	1	0	0	7.91733
18.5342	50	1.man	5.Middle school	1.married	1.Rural Village	1.Yes	1.Yes	0.No	0.No	0.No	0.No	107	67.5	0.No	0.No	0.No	NA	NA	NA	0.No	0.No	0.No	0	0	0	4.82464
19.1362	49	2.woman	1.No formal education illiterate	1.married	1.Rural Village	0.No	0.None	0.No	0.No	1.Yes	0.No	115	69	0.No	0.No	0.No	153.48	116.64	4.1	0.No	0.No	0.No	0	0	0	4.51658
20.3094	63	1.man	4.Elementary school	1.married	1.Rural Village	0.No	1.Yes	0.No	0.No	0.No	0.No	125.5	77	0.No	0.No	0.No	166.625	94.14	4.1	0.No	0.No	NA	0	0	0	6.6561
20.3428	61	2.woman	2.Did not finish primary school but capable of reading and/or writing	1.married	1.Rural Village	0.No	0.None	1.Yes	0.No	0.No	0.No	131	83	0.No	0.No	0.No	204.125	101.16	4.1	0.No	0.No	0.No	1	0	0	6.92936
25.1096	48	1.man	5.Middle school	1.married	1.Rural Village	0.No	0.None	0.No	0.No	0.No	0.No	NA	NA	1.Yes	0.No	0.No	NA	NA	NA	0.No	NA	NA	1	0	0	NA
NA	48	2.woman	4.Elementary school	1.married	1.Rural Village	0.No	0.None	1.Yes	0.No	0.No	0.No	NA	NA	1.Yes	0.No	0.No	201.419	95.4	4.2	0.No	0.No	0.No	1	0	0	NA
20.5607	69	1.man	4.Elementary school	4.separated	1.Rural Village	0.No	1.Yes	0.No	0.No	0.No	0.No	106.5	64.5	0.No	0.No	0.No	152.32	106.92	4.1	0.No	0.No	0.No	0	0	0	7.20899
24.5603	63	2.woman	4.Elementary school	1.married	1.Rural Village	0.No	0.None	1.Yes	0.No	0.No	0.No	136.5	83.5	1.Yes	0.No	0.No	164.305	97.02	4.4	0.No	0.No	0.No	1	0	0	7.11736
20.5499	62	1.man	2.Did not finish primary school but capable of reading and/or writing	1.married	1.Rural Village	1.Yes	0.None	0.No	0.No	0.No	0.No	103	58	0.No	0.No	0.No	229.64	95.04	4	0.No	0.No	0.No	0	0	0	5.66853
20.8103	61	1.man	5.Middle school	1.married	1.Rural Village	1.Yes	1.Yes	1.Yes	0.No	0.No	0.No	158.5	95	0.No	0.No	0.No	NA	NA	NA	0.No	0.No	0.No	1	0	0	7.44342
22.8269	62	2.woman	2.Did not finish primary school but capable of reading and/or writing	1.married	1.Rural Village	0.No	1.Yes	0.No	0.No	0.No	0.No	112.5	70.5	0.No	0.No	0.No	NA	NA	NA	0.No	0.No	0.No	0	0	0	6.60262
21.2279	53	1.man	4.Elementary school	1.married	1.Rural Village	0.No	1.Yes	0.No	0.No	0.No	0.No	120.5	80	0.No	0.No	0.No	223.841	101.52	4.8	0.No	0.No	0.No	0	0	0	5.77493
24.4561	38	2.woman	1.No formal education illiterate	1.married	1.Rural Village	0.No	0.None	1.Yes	0.No	0.No	0.No	167.5	117.5	0.No	0.No	0.No	196.779	78.48	4	0.No	0.No	NA	1	0	0	7.22298
19.9599	52	1.man	2.Did not finish primary school but capable of reading and/or writing	1.married	1.Rural Village	1.Yes	1.Yes	0.No	0.No	0.No	0.No	123.5	91	0.No	0.No	0.No	206.444	88.56	3.9	0.No	0.No	0.No	1	0	0	6.73557
18.2388	51	2.woman	1.No formal education illiterate	1.married	1.Rural Village	0.No	0.None	0.No	0.No	0.No	0.No	101	62	0.No	0.No	0.No	183.248	87.48	4.4	0.No	0.No	0.No	0	0	0	4.56375
21.9284	51	1.man	5.Middle school	1.married	1.Rural Village	0.No	1.Yes	0.No	0.No	0.No	0.No	110.5	61.5	0.No	0.No	0.No	NA	NA	NA	0.No	0.No	0.No	0	0	0	4.09575
27.1106	47	2.woman	2.Did not finish primary school but capable of reading and/or writing	1.married	1.Rural Village	0.No	0.None	0.No	0.No	0.No	0.No	118.5	71	0.No	0.No	0.No	NA	NA	NA	0.No	0.No	0.No	0	0	0	4.72557
18.2797	64	2.woman	4.Elementary school	1.married	1.Rural Village	0.No	0.None	0.No	0.No	0.No	0.No	134	69	0.No	0.No	0.No	156.573	128.7	3.9	0.No	0.No	0.No	0	0	1	5.86269
19.7756	66	1.man	1.No formal education illiterate	1.married	1.Rural Village	1.Yes	1.Yes	1.Yes	0.No	0.No	0.No	156.5	86	1.Yes	0.No	0.No	177.449	108	4.1	0.No	0.No	0.No	1	0	0	7.45847
22.4379	56	2.woman	1.No formal education illiterate	1.married	1.Rural Village	0.No	0.None	0.No	0.No	0.No	0.No	103	62	0.No	0.No	0.No	243.171	100.98	5.3	0.No	0.No	0.No	0	1	0	5.03083
23.1657	64	1.man	4.Elementary school	1.married	1.Rural Village	1.Yes	1.Yes	1.Yes	0.No	0.No	0.No	136.5	70	0.No	0.No	0.No	161.985	105.48	4.8	0.No	0.No	0.No	1	0	0	5.98683
20.1509	78	1.man	1.No formal education illiterate	7.widowed	1.Rural Village	0.No	0.None	0.No	0.No	0.No	0.No	145	71.5	0.No	0.No	0.No	144.975	135.36	4.4	0.No	0.No	0.No	1	0	1	8.8465
22.7976	62	1.man	4.Elementary school	1.married	1.Rural Village	0.No	0.None	0.No	0.No	0.No	0.No	136.5	86	0.No	0.No	0.No	357.992	101.52	4.7	0.No	0.No	0.No	1	1	0	7.33951
22.2791	55	2.woman	4.Elementary school	1.married	1.Rural Village	0.No	0.None	0.No	0.No	0.No	0.No	136	90.5	0.No	0.No	0.No	203.738	99.54	4.1	0.No	0.No	0.No	1	1	0	6.88718
20.6632	67	1.man	5.Middle school	1.married	1.Rural Village	0.No	0.None	0.No	0.No	0.No	0.No	120	65.5	0.No	0.No	0.No	NA	NA	NA	0.No	0.No	0.No	0	0	0	6.46687
20.8463	63	2.woman	4.Elementary school	1.married	1.Rural Village	0.No	0.None	1.Yes	0.No	0.No	0.No	126	84	1.Yes	0.No	0.No	265.208	143.64	4.4	0.No	0.No	0.No	1	1	1	7.76001
29.8107	48	1.man	5.Middle school	1.married	1.Rural Village	0.No	1.Yes	0.No	0.No	0.No	0.No	138.5	90	0.No	0.No	0.No	203.352	149.94	5.8	0.No	0.No	0.No	1	0	1	6.09178
23.7664	39	2.woman	5.Middle school	1.married	1.Rural Village	0.No	1.Yes	0.No	0.No	0.No	0.No	108	69.5	1.Yes	0.No	0.No	185.955	84.24	4.5	0.No	0.No	0.No	1	1	0	4.68915
20.9904	53	1.man	1.No formal education illiterate	1.married	1.Rural Village	1.Yes	1.Yes	0.No	0.No	0.No	0.No	111	74.5	0.No	0.No	0.No	161.599	96.66	4.3	0.No	0.No	0.No	0	0	0	5.72401
23.5585	51	2.woman	2.Did not finish primary school but capable of reading and/or writing	1.married	1.Rural Village	0.No	0.None	0.No	0.No	NA	0.No	110	70.5	0.No	0.No	0.No	176.676	105.48	4.4	0.No	0.No	0.No	0	1	0	5.11227
20.2302	68	2.woman	1.No formal education illiterate	7.widowed	1.Rural Village	0.No	0.None	0.No	0.No	0.No	0.No	NA	NA	0.No	0.No	0.No	237.372	109.44	4.9	0.No	0.No	0.No	1	0	0	8.40527
17.7442	47	2.woman	4.Elementary school	1.married	1.Rural Village	0.No	0.None	0.No	0.No	0.No	0.No	115	66.5	0.No	0.No	0.No	168.944	92.7	4.4	0.No	0.No	0.No	0	0	0	4.42362
22.3438	46	1.man	4.Elementary school	1.married	1.Rural Village	0.No	0.None	0.No	0.No	0.No	0.No	122	84	0.No	0.No	0.No	187.888	107.1	4.6	0.No	0.No	NA	0	0	0	5.84462
20.1669	76	1.man	2.Did not finish primary school but capable of reading and/or writing	4.separated	1.Rural Village	1.Yes	1.Yes	1.Yes	0.No	0.No	0.No	169	75.5	1.Yes	0.No	0.No	182.089	87.48	4.3	0.No	0.No	0.No	1	0	0	8.19724
27.7436	51	2.woman	5.Middle school	1.married	1.Rural Village	0.No	0.None	0.No	0.No	0.No	0.No	134.5	87	0.No	0.No	0.No	NA	NA	NA	0.No	NA	0.No	0	0	0	6.11368
21.4086	51	1.man	4.Elementary school	1.married	1.Rural Village	1.Yes	0.None	0.No	0.No	0.No	0.No	129	78	0.No	0.No	0.No	NA	NA	NA	0.No	0.No	0.No	0	0	0	5.47459
22.3716	57	1.man	1.No formal education illiterate	7.widowed	1.Rural Village	1.Yes	1.Yes	0.No	0.No	0.No	0.No	132.5	87.5	0.No	0.No	0.No	243.945	95.76	4.7	0.No	0.No	1.Yes	0	1	0	6.68984
NA	53	1.man	1.No formal education illiterate	1.married	1.Rural Village	0.No	1.Yes	0.No	0.No	0.No	0.No	138	87.5	0.No	0.No	0.No	200.645	104.76	4.3	0.No	0.No	0.No	1	0	0	6.50822
17.4263	46	2.woman	2.Did not finish primary school but capable of reading and/or writing	1.married	1.Rural Village	0.No	0.None	0.No	0.No	0.No	0.No	116.5	70	0.No	0.No	0.No	NA	NA	NA	0.No	0.No	0.No	0	0	0	4.54776
21.9559	48	1.man	5.Middle school	1.married	1.Rural Village	0.No	1.Yes	0.No	0.No	0.No	0.No	128.5	77	0.No	0.No	0.No	166.625	120.42	5	0.No	1.Yes	1.Yes	0	0	0	4.85786
22.9002	45	2.woman	1.No formal education illiterate	1.married	1.Rural Village	0.No	1.Yes	1.Yes	0.No	1.Yes	0.No	176.5	106.5	0.No	0.No	1.Yes	187.501	104.4	5	0.No	0.No	0.No	1	1	0	7.22068
27.6712	56	2.woman	1.No formal education illiterate	7.widowed	1.Rural Village	0.No	0.None	0.No	0.No	0.No	0.No	140.5	93	0.No	0.No	0.No	143.815	73.08	4.3	0.No	0.No	0.No	1	0	0	6.88187
21.4796	59	2.woman	1.No formal education illiterate	1.married	1.Rural Village	0.No	0.None	0.No	0.No	0.No	0.No	120	85.5	0.No	0.No	0.No	NA	NA	NA	0.No	0.No	0.No	0	0	0	6.96715
17.8909	62	1.man	4.Elementary school	1.married	1.Rural Village	0.No	0.None	0.No	0.No	0.No	0.No	126	79.5	0.No	0.No	0.No	NA	NA	NA	0.No	0.No	0.No	0	0	0	6.94512
18.7046	73	2.woman	4.Elementary school	1.married	1.Rural Village	0.No	0.None	1.Yes	0.No	0.No	0.No	180	84.5	0.No	0.No	0.No	156.96	100.62	4.6	0.No	0.No	NA	1	0	0	7.57421
19.1973	71	1.man	4.Elementary school	1.married	1.Rural Village	0.No	0.None	0.No	0.No	0.No	0.No	145.5	80.5	0.No	0.No	0.No	235.053	102.24	4.6	0.No	0.No	NA	1	0	0	8.0397
27.6318	49	2.woman	5.Middle school	1.married	1.Rural Village	0.No	0.None	0.No	0.No	0.No	0.No	106	73	0.No	0.No	0.No	172.037	91.8	4.8	0.No	0.No	0.No	0	0	0	5.31982
28.1971	45	1.man	4.Elementary school	1.married	1.Rural Village	1.Yes	1.Yes	0.No	0.No	0.No	0.No	110	67.5	0.No	0.No	0.No	218.429	108.54	4.6	0.No	0.No	0.No	0	0	0	4.39784
23.0422	65	2.woman	2.Did not finish primary school but capable of reading and/or writing	1.married	1.Rural Village	0.No	0.None	0.No	0.No	0.No	0.No	130	91.5	0.No	0.No	0.No	147.295	96.66	4.7	NA	0.No	0.No	1	0	0	8.76401
26.1393	67	1.man	4.Elementary school	1.married	1.Rural Village	0.No	0.None	1.Yes	0.No	1.Yes	0.No	134	81	1.Yes	0.No	0.No	176.29	114.3	6.3	NA	0.No	1.Yes	1	0	0	8.50503
25.8425	57	2.woman	1.No formal education illiterate	1.married	1.Rural Village	0.No	0.None	0.No	0.No	0.No	0.No	125	83.5	0.No	0.No	0.No	240.852	92.34	4.6	0.No	0.No	0.No	0	1	0	6.88632
25.9696	53	1.man	5.Middle school	1.married	1.Rural Village	1.Yes	1.Yes	0.No	0.No	0.No	0.No	147.5	99.5	0.No	0.No	0.No	197.553	109.62	4.6	0.No	0.No	0.No	1	0	0	6.93597
23.3887	56	1.man	4.Elementary school	5.divorced	1.Rural Village	1.Yes	1.Yes	1.Yes	0.No	0.No	0.No	149	95	0.No	0.No	0.No	172.037	84.78	4.5	0.No	0.No	0.No	1	0	0	6.9489
20.8849	59	1.man	4.Elementary school	7.widowed	1.Rural Village	0.No	0.None	0.No	0.No	0.No	0.No	111	58.5	0.No	0.No	0.No	201.032	116.64	5.2	0.No	0.No	0.No	0	0	0	4.86582
NA	80	2.woman	1.No formal education illiterate	7.widowed	1.Rural Village	0.No	0.None	0.No	0.No	0.No	0.No	NA	NA	0.No	0.No	0.No	NA	NA	NA	0.No	0.No	0.No	0	0	0	NA
27.4582	47	1.man	4.Elementary school	1.married	1.Rural Village	0.No	1.Yes	0.No	0.No	0.No	0.No	131.5	84	0.No	0.No	0.No	165.851	91.44	4.5	0.No	0.No	0.No	0	0	0	5.47072
NA	45	2.woman	2.Did not finish primary school but capable of reading and/or writing	1.married	1.Rural Village	0.No	1.Yes	0.No	0.No	0.No	0.No	124	77	0.No	0.No	0.No	156.186	90	5	0.No	0.No	0.No	0	0	0	5.10831
20.8025	58	2.woman	4.Elementary school	1.married	1.Rural Village	0.No	1.Yes	1.Yes	0.No	0.No	0.No	204	121	1.Yes	0.No	0.No	266.754	77.58	5.2	0.No	0.No	1.Yes	1	1	0	8.71941
18.9806	58	1.man	4.Elementary school	1.married	1.Rural Village	1.Yes	1.Yes	1.Yes	0.No	0.No	0.No	133.5	86	0.No	0.No	0.No	94.717	89.1	4.2	0.No	0.No	0.No	1	0	0	6.92672
22.9725	89	2.woman	1.No formal education illiterate	7.widowed	1.Rural Village	0.No	0.None	0.No	0.No	0.No	0.No	175.5	71.5	0.No	0.No	0.No	267.527	89.28	4.7	0.No	0.No	0.No	1	1	0	11.6421
17.103	66	2.woman	4.Elementary school	7.widowed	1.Rural Village	0.No	0.None	1.Yes	0.No	0.No	0.No	166	94	1.Yes	0.No	0.No	195.62	84.06	4.5	0.No	NA	NA	1	0	0	7.91093
29.7633	48	2.woman	4.Elementary school	1.married	1.Rural Village	0.No	0.None	0.No	0.No	0.No	0.No	120	79	0.No	0.No	0.No	192.527	91.98	4.8	0.No	0.No	0.No	0	0	0	5.50186
20.325	47	1.man	4.Elementary school	1.married	1.Rural Village	1.Yes	1.Yes	0.No	0.No	0.No	0.No	103.5	59	0.No	0.No	0.No	201.805	82.08	4.5	0.No	0.No	0.No	0	0	0	3.91224
20.3111	58	1.man	4.Elementary school	7.widowed	1.Rural Village	0.No	0.None	0.No	0.No	0.No	0.No	191.5	103	0.No	0.No	0.No	213.79	99.72	4.9	1.Yes	1.Yes	1.Yes	1	0	0	7.17542
16.8024	80	2.woman	1.No formal education illiterate	7.widowed	1.Rural Village	0.No	0.None	1.Yes	0.No	0.No	0.No	190.5	90.5	0.No	0.No	0.No	217.656	263.52	10.7	0.No	NA	NA	1	0	1	10.3836
20.3626	55	2.woman	1.No formal education illiterate	1.married	1.Rural Village	0.No	0.None	0.No	0.No	0.No	0.No	118.5	79.5	0.No	0.No	0.No	207.218	85.32	NA	0.No	NA	0.No	0	0	0	6.2192
19.1556	63	1.man	2.Did not finish primary school but capable of reading and/or writing	1.married	1.Rural Village	1.Yes	1.Yes	0.No	0.No	0.No	0.No	138.5	74.5	0.No	0.No	0.No	163.918	78.66	4.7	0.No	NA	0.No	0	0	0	6.15338
22.0981	77	1.man	1.No formal education illiterate	1.married	1.Rural Village	1.Yes	0.None	0.No	0.No	0.No	0.No	139	56	0.No	0.No	0.No	179.769	90.36	5.2	0.No	0.No	0.No	1	0	0	7.45895
15.4748	73	2.woman	1.No formal education illiterate	1.married	1.Rural Village	0.No	0.None	0.No	0.No	0.No	0.No	132	83	0.No	0.No	0.No	211.47	133.38	4.7	0.No	0.No	NA	0	0	1	9.2975
19.5272	50	1.man	5.Middle school	1.married	1.Rural Village	1.Yes	0.None	0.No	0.No	0.No	0.No	112	73.5	0.No	0.No	0.No	NA	NA	NA	NA	0.No	0.No	0	0	0	5.35432
NA	48	2.woman	4.Elementary school	1.married	1.Rural Village	0.No	0.None	0.No	0.No	0.No	0.No	NA	NA	0.No	1.Yes	0.No	229.254	319.14	10.5	0.No	0.No	0.No	0	0	1	NA
23.6741	50	2.woman	4.Elementary school	1.married	1.Rural Village	0.No	0.None	0.No	0.No	0.No	0.No	119.5	76	0.No	0.No	0.No	181.702	90.9	5.1	0.No	0.No	0.No	0	0	0	5.20441
15.3793	52	1.man	6.High school	1.married	1.Rural Village	1.Yes	0.None	0.No	0.No	0.No	0.No	132	88.5	0.No	0.No	0.No	271.78	91.08	4.7	0.No	0.No	0.No	0	1	0	6.47731
21.4487	50	2.woman	4.Elementary school	1.married	1.Rural Village	0.No	0.None	0.No	0.No	0.No	0.No	116.5	78	0.No	0.No	0.No	NA	NA	NA	0.No	0.No	0.No	0	0	0	5.52921
NA	53	1.man	5.Middle school	1.married	1.Rural Village	1.Yes	0.None	0.No	0.No	0.No	0.No	128	76	0.No	0.No	0.No	NA	NA	NA	0.No	0.No	0.No	0	0	0	5.29626
20.8513	65	1.man	5.Middle school	1.married	1.Rural Village	0.No	0.None	0.No	0.No	0.No	0.No	107.5	61	0.No	0.No	0.No	184.022	98.1	4.9	0.No	0.No	0.No	0	0	0	6.11752
25.5344	59	2.woman	1.No formal education illiterate	1.married	1.Rural Village	0.No	0.None	0.No	0.No	0.No	0.No	117.5	63.5	0.No	0.No	0.No	184.795	84.06	5.1	0.No	0.No	0.No	0	0	0	5.4573
NA	71	2.woman	1.No formal education illiterate	7.widowed	1.Rural Village	0.No	0.None	1.Yes	0.No	0.No	0.No	172.5	81.5	1.Yes	0.No	0.No	231.573	87.12	5	0.No	0.No	0.No	1	0	0	7.49433
24.7022	80	2.woman	1.No formal education illiterate	7.widowed	1.Rural Village	0.No	0.None	0.No	0.No	0.No	0.No	142	73.5	0.No	0.No	0.No	254.383	143.46	4.8	0.No	0.No	NA	1	1	1	9.7488
18.5623	78	2.woman	1.No formal education illiterate	1.married	1.Rural Village	0.No	0.None	1.Yes	0.No	0.No	0.No	176.5	71.5	1.Yes	0.No	0.No	146.521	84.24	4.8	0.No	0.No	0.No	1	0	0	8.04912
NA	72	1.man	2.Did not finish primary school but capable of reading and/or writing	1.married	1.Rural Village	1.Yes	0.None	1.Yes	0.No	0.No	0.No	167	84.5	1.Yes	0.No	0.No	NA	NA	NA	NA	NA	NA	1	0	0	8.11524
18.3857	66	2.woman	1.No formal education illiterate	1.married	1.Rural Village	0.No	1.Yes	0.No	0.No	0.No	0.No	122	75	0.No	0.No	0.No	165.851	86.58	4.9	0.No	0.No	0.No	0	0	0	7.18081
19.0425	65	1.man	4.Elementary school	1.married	1.Rural Village	1.Yes	1.Yes	0.No	0.No	0.No	0.No	135.5	79	0.No	0.No	0.No	NA	NA	NA	0.No	0.No	0.No	0	0	0	6.97389
23.8938	57	1.man	1.No formal education illiterate	1.married	1.Rural Village	1.Yes	0.None	0.No	0.No	0.No	0.No	108.5	66.5	0.No	0.No	0.No	180.929	91.98	4.3	0.No	0.No	1.Yes	0	0	0	5.4231
NA	48	2.woman	5.Middle school	1.married	1.Rural Village	0.No	0.None	0.No	0.No	0.No	0.No	NA	NA	0.No	0.No	0.No	192.527	105.12	4	0.No	0.No	0.No	0	0	0	NA
18.6258	57	1.man	4.Elementary school	1.married	1.Rural Village	1.Yes	0.None	0.No	0.No	0.No	0.No	112.5	77	0.No	0.No	0.No	NA	NA	NA	0.No	0.No	0.No	0	0	0	6.36928
20.8854	47	2.woman	4.Elementary school	1.married	1.Rural Village	0.No	1.Yes	0.No	0.No	0.No	0.No	131.5	91	0.No	0.No	0.No	NA	NA	NA	0.No	0.No	0.No	1	0	0	6.35224
24.7391	57	2.woman	2.Did not finish primary school but capable of reading and/or writing	1.married	1.Rural Village	0.No	0.None	0.No	0.No	0.No	0.No	119	69	0.No	0.No	0.No	233.893	92.7	4.7	0.No	0.No	0.No	0	0	0	5.31452
21.9012	57	1.man	6.High school	1.married	1.Rural Village	1.Yes	0.None	0.No	0.No	0.No	0.No	107.5	63.5	0.No	0.No	0.No	199.486	92.52	4.8	0.No	0.No	0.No	0	0	0	5.15424
21.8986	56	2.woman	1.No formal education illiterate	1.married	1.Rural Village	0.No	0.None	0.No	0.No	0.No	0.No	121.5	75.5	0.No	0.No	0.No	NA	NA	NA	0.No	0.No	0.No	0	0	0	5.95377
21.8426	55	1.man	4.Elementary school	1.married	1.Rural Village	1.Yes	1.Yes	0.No	0.No	0.No	0.No	108.5	57	0.No	0.No	0.No	NA	NA	NA	0.No	0.No	0.No	0	0	0	4.04055
24.2642	63	2.woman	2.Did not finish primary school but capable of reading and/or writing	1.married	1.Rural Village	0.No	0.None	0.No	0.No	0.No	0.No	125	69.5	0.No	0.No	0.No	223.455	96.12	4.6	0.No	0.No	0.No	0	0	0	5.88388
21.096	76	1.man	6.High school	1.married	1.Rural Village	1.Yes	1.Yes	0.No	0.No	0.No	0.No	124	73	0.No	0.No	0.No	152.32	99	4.3	0.No	0.No	0.No	0	0	0	9.27225
23.9813	46	1.man	5.Middle school	1.married	1.Rural Village	1.Yes	0.None	0.No	0.No	0.No	0.No	111.5	66	0.No	0.No	0.No	159.279	86.04	4.5	0.No	0.No	0.No	0	0	0	4.41759
22.3296	47	2.woman	1.No formal education illiterate	1.married	1.Rural Village	0.No	0.None	0.No	0.No	0.No	0.No	107	62.5	0.No	0.No	0.No	157.733	88.38	4.4	0.No	0.No	0.No	0	0	0	3.8197
19.9423	51	1.man	4.Elementary school	1.married	1.Rural Village	1.Yes	1.Yes	0.No	0.No	0.No	0.No	128	90	0.No	0.No	0.No	195.62	102.96	4.5	0.No	0.No	0.No	0	0	0	6.49613
26.9357	54	2.woman	1.No formal education illiterate	1.married	1.Rural Village	0.No	0.None	0.No	0.No	0.No	0.No	115	71.5	0.No	0.No	0.No	216.883	91.98	4.6	0.No	0.No	0.No	0	0	0	5.3617
22.8599	57	2.woman	1.No formal education illiterate	1.married	1.Rural Village	0.No	0.None	0.No	0.No	0.No	0.No	161	95.5	0.No	0.No	0.No	221.908	219.24	9.4	0.No	0.No	0.No	1	0	1	6.51405
25.9249	63	1.man	2.Did not finish primary school but capable of reading and/or writing	1.married	1.Rural Village	1.Yes	1.Yes	0.No	0.No	0.No	0.No	111	71.5	0.No	0.No	0.No	214.176	101.16	4.5	0.No	0.No	0.No	0	0	0	6.71311
NA	53	1.man	1.No formal education illiterate	1.married	1.Rural Village	1.Yes	0.None	0.No	0.No	0.No	0.No	122.5	87	0.No	0.No	0.No	189.047	98.46	4.6	0.No	0.No	0.No	0	0	0	6.68645
17.6797	48	2.woman	1.No formal education illiterate	1.married	1.Rural Village	0.No	0.None	0.No	0.No	0.No	0.No	104.5	61	0.No	0.No	0.No	NA	NA	NA	0.No	0.No	0.No	0	0	0	4.14013
26.4509	43	2.woman	4.Elementary school	1.married	1.Rural Village	0.No	0.None	0.No	0.No	0.No	0.No	132	73	0.No	0.No	0.No	194.073	107.64	4.7	0.No	0.No	NA	0	0	0	4.23103
19.6763	47	1.man	4.Elementary school	1.married	1.Rural Village	1.Yes	1.Yes	0.No	0.No	0.No	0.No	130.5	79.5	0.No	0.No	0.No	160.439	86.76	4.5	0.No	0.No	NA	0	0	0	5.20773
NA	NA	1.man	1.No formal education illiterate	8.never married	1.Rural Village	1.Yes	0.None	0.No	0.No	0.No	0.No	NA	NA	0.No	0.No	0.No	138.403	129.78	4.8	0.No	NA	0.No	0	0	1	NA
NA	56	1.man	4.Elementary school	1.married	1.Rural Village	1.Yes	1.Yes	0.No	0.No	0.No	0.No	NA	NA	0.No	0.No	0.No	NA	NA	NA	0.No	0.No	0.No	0	0	0	NA
NA	36	2.woman	4.Elementary school	1.married	1.Rural Village	0.No	0.None	0.No	0.No	0.No	0.No	NA	NA	0.No	0.No	0.No	NA	NA	NA	0.No	NA	NA	0	0	0	NA
19.8402	63	1.man	1.No formal education illiterate	1.married	1.Rural Village	1.Yes	1.Yes	0.No	0.No	0.No	0.No	100	51.5	0.No	0.No	0.No	NA	NA	NA	0.No	0.No	0.No	0	0	0	4.94581
29.5893	54	2.woman	1.No formal education illiterate	1.married	1.Rural Village	0.No	0.None	0.No	0.No	0.No	0.No	112	61.5	0.No	0.No	0.No	NA	NA	NA	0.No	0.No	0.No	0	0	0	4.52762
19.319	50	2.woman	2.Did not finish primary school but capable of reading and/or writing	1.married	1.Rural Village	0.No	0.None	0.No	0.No	0.No	0.No	129	75.5	0.No	0.No	0.No	139.949	103.14	4.6	0.No	0.No	0.No	0	0	0	5.10947
19.6828	55	1.man	5.Middle school	1.married	1.Rural Village	1.Yes	1.Yes	0.No	0.No	0.No	0.No	123.5	77.5	0.No	0.No	0.No	173.197	96.3	4.6	0.No	0.No	0.No	0	0	0	5.82355
NA	69	1.man	1.No formal education illiterate	2.married, sp abs	1.Rural Village	1.Yes	0.None	0.No	0.No	1.Yes	0.No	NA	NA	0.No	0.No	0.No	NA	NA	NA	NA	0.No	0.No	0	0	0	NA
21.8279	61	2.woman	1.No formal education illiterate	1.married	1.Rural Village	0.No	0.None	0.No	0.No	0.No	0.No	143.5	79.5	0.No	0.No	0.No	170.491	102.24	4.4	0.No	0.No	0.No	1	0	0	6.02066
19.9021	48	2.woman	1.No formal education illiterate	1.married	1.Rural Village	0.No	0.None	1.Yes	0.No	0.No	0.No	139	70.5	1.Yes	0.No	0.No	169.331	99.36	4.4	0.No	0.No	0.No	1	0	0	3.92874
25.9508	47	1.man	5.Middle school	1.married	1.Rural Village	1.Yes	0.None	0.No	0.No	0.No	0.No	125	84.5	0.No	0.No	0.No	144.202	85.86	4.9	0.No	0.No	0.No	0	0	0	5.86035
NA	66	1.man	1.No formal education illiterate	2.married, sp abs	1.Rural Village	1.Yes	1.Yes	0.No	0.No	0.No	0.No	NA	NA	0.No	0.No	0.No	189.434	105.66	4.5	0.No	0.No	0.No	0	0	0	NA
NA	55	2.woman	2.Did not finish primary school but capable of reading and/or writing	1.married	1.Rural Village	0.No	0.None	0.No	0.No	0.No	0.No	NA	NA	0.No	0.No	0.No	NA	NA	NA	0.No	0.No	0.No	0	0	0	NA
26.0145	60	1.man	5.Middle school	1.married	1.Rural Village	0.No	0.None	1.Yes	0.No	0.No	0.No	168	70	1.Yes	0.No	0.No	260.568	81.18	4.6	0.No	0.No	0.No	1	1	0	4.15202
NA	59	2.woman	4.Elementary school	1.married	1.Rural Village	0.No	0.None	1.Yes	0.No	0.No	0.No	NA	NA	1.Yes	0.No	0.No	NA	NA	NA	NA	NA	NA	1	0	0	NA
NA	54	1.man	4.Elementary school	2.married, sp abs	1.Rural Village	1.Yes	1.Yes	0.No	0.No	0.No	0.No	NA	NA	0.No	0.No	0.No	228.867	97.02	4.7	0.No	0.No	0.No	0	0	0	NA
22.6684	54	2.woman	4.Elementary school	1.married	1.Rural Village	0.No	0.None	0.No	0.No	0.No	0.No	118	63	0.No	0.No	0.No	215.723	112.14	4.8	0.No	0.No	0.No	0	0	0	4.29224
21.4377	54	2.woman	1.No formal education illiterate	7.widowed	1.Rural Village	0.No	0.None	1.Yes	0.No	0.No	0.No	126.5	80.5	1.Yes	0.No	0.No	203.352	117.9	4.5	0.No	0.No	0.No	1	0	0	5.93993
21.2075	60	2.woman	1.No formal education illiterate	1.married	1.Rural Village	0.No	0.None	0.No	0.No	0.No	0.No	131	79	0.No	0.No	0.No	189.047	93.78	4.6	0.No	0.No	0.No	0	0	0	6.50412
NA	60	1.man	2.Did not finish primary school but capable of reading and/or writing	1.married	1.Rural Village	0.No	0.None	0.No	0.No	0.No	0.No	112.5	63.5	0.No	0.No	0.No	226.934	118.98	4.7	0.No	0.No	0.No	0	0	0	5.45009
20.3542	74	1.man	2.Did not finish primary school but capable of reading and/or writing	7.widowed	1.Rural Village	0.No	0.None	0.No	0.No	0.No	0.No	86	53.5	0.No	0.No	0.No	188.274	91.08	4.4	0.No	0.No	0.No	0	0	0	7.79035
19.4044	56	2.woman	1.No formal education illiterate	1.married	1.Rural Village	0.No	0.None	0.No	0.No	0.No	0.No	124	78	0.No	0.No	0.No	265.981	129.78	5.6	0.No	0.No	0.No	0	1	1	6.21158
20.635	57	1.man	1.No formal education illiterate	1.married	1.Rural Village	0.No	0.None	0.No	0.No	0.No	0.No	124	69	0.No	0.No	0.No	181.702	94.86	4.8	0.No	0.No	0.No	0	0	0	5.08185
21.1328	54	1.man	2.Did not finish primary school but capable of reading and/or writing	1.married	1.Rural Village	1.Yes	1.Yes	0.No	0.No	0.No	0.No	152.5	84	0.No	0.No	0.No	181.702	89.82	4.9	0.No	0.No	0.No	1	0	0	5.68919
24.4954	46	2.woman	2.Did not finish primary school but capable of reading and/or writing	1.married	1.Rural Village	0.No	0.None	0.No	0.No	0.No	0.No	103.5	68.5	0.No	0.No	0.No	168.944	96.12	4.5	0.No	0.No	0.No	0	0	0	4.51402
21.6218	58	1.man	4.Elementary school	1.married	1.Rural Village	1.Yes	1.Yes	0.No	0.No	0.No	0.No	104.5	62	0.No	0.No	0.No	241.625	104.4	4.6	0.No	0.No	0.No	0	1	0	5.11849
21.7555	46	2.woman	2.Did not finish primary school but capable of reading and/or writing	1.married	1.Rural Village	0.No	0.None	0.No	0.No	0.No	0.No	104.5	62.5	0.No	0.No	0.No	162.372	89.1	4.5	0.No	0.No	0.No	0	0	0	4.18136
20.8563	65	1.man	1.No formal education illiterate	7.widowed	1.Rural Village	1.Yes	0.None	0.No	0.No	0.No	0.No	170	96.5	0.No	0.No	0.No	NA	NA	NA	0.No	0.No	NA	1	0	0	8.03146
22.5922	46	2.woman	1.No formal education illiterate	1.married	1.Rural Village	0.No	0.None	0.No	0.No	0.No	0.No	95.5	62.5	0.No	0.No	0.No	NA	NA	NA	0.No	0.No	0.No	0	0	0	4.49955
22.6071	48	1.man	5.Middle school	1.married	1.Rural Village	1.Yes	1.Yes	0.No	0.No	0.No	0.No	126	67	0.No	0.No	0.No	NA	NA	NA	0.No	0.No	0.No	0	0	0	4.09588
24.2248	55	2.woman	1.No formal education illiterate	1.married	1.Rural Village	0.No	0.None	0.No	0.No	0.No	0.No	114.5	73	1.Yes	0.No	0.No	151.547	96.66	4.9	0.No	0.No	0.No	1	0	0	5.63343
23.0825	60	1.man	2.Did not finish primary school but capable of reading and/or writing	1.married	1.Rural Village	0.No	0.None	0.No	0.No	0.No	0.No	108	67.5	0.No	0.No	0.No	141.882	85.32	5.1	0.No	0.No	0.No	0	0	0	5.82393
24.3277	57	2.woman	1.No formal education illiterate	1.married	1.Rural Village	0.No	0.None	0.No	0.No	0.No	0.No	109.5	68.5	0.No	0.No	0.No	237.759	116.1	4.9	0.No	0.No	0.No	0	0	0	5.46963
19.0713	59	1.man	1.No formal education illiterate	1.married	1.Rural Village	1.Yes	0.None	0.No	0.No	0.No	0.No	89.5	47	0.No	0.No	0.No	NA	NA	NA	0.No	0.No	0.No	0	0	0	4.08236
21.8709	55	2.woman	1.No formal education illiterate	4.separated	1.Rural Village	0.No	1.Yes	0.No	0.No	0.No	0.No	106	61.5	0.No	0.No	0.No	185.181	101.7	4.8	0.No	0.No	0.No	0	0	0	4.73423
19.0258	54	1.man	5.Middle school	1.married	1.Rural Village	1.Yes	1.Yes	0.No	0.No	0.No	0.No	122.5	67	0.No	0.No	0.No	185.181	98.1	4.4	0.No	0.No	0.No	0	0	0	4.47134
21.0715	56	2.woman	5.Middle school	1.married	1.Rural Village	0.No	0.None	0.No	0.No	0.No	0.No	107	69.5	0.No	0.No	1.Yes	249.357	87.48	4.9	0.No	0.No	0.No	0	1	0	5.67019
17.9501	44	2.woman	4.Elementary school	1.married	1.Rural Village	0.No	0.None	0.No	0.No	0.No	0.No	94	62.5	0.No	0.No	0.No	175.516	93.6	4.6	0.No	0.No	0.No	0	0	0	4.0539
27.3772	47	1.man	4.Elementary school	1.married	1.Rural Village	1.Yes	0.None	0.No	0.No	0.No	0.No	134	76	0.No	0.No	0.No	219.589	100.62	4.9	0.No	0.No	0.No	0	0	0	4.57946
24.3753	50	1.man	1.No formal education illiterate	1.married	1.Rural Village	0.No	1.Yes	0.No	0.No	0.No	0.No	137	76.5	0.No	0.No	0.No	173.197	109.8	4.7	0.No	0.No	0.No	0	0	0	4.93457
20.0269	47	2.woman	1.No formal education illiterate	1.married	1.Rural Village	0.No	0.None	0.No	0.No	0.No	0.No	138.5	79.5	0.No	0.No	0.No	204.898	93.78	4.2	0.No	0.No	0.No	1	0	0	4.9009
27.2199	78	1.man	4.Elementary school	1.married	1.Rural Village	0.No	0.None	0.No	0.No	0.No	0.No	124.5	61	0.No	0.No	0.No	192.14	134.46	5.2	0.No	0.No	0.No	0	0	1	8.40351
26.114	NA	2.woman	1.No formal education illiterate	1.married	1.Rural Village	0.No	0.None	1.Yes	0.No	0.No	0.No	167	90	1.Yes	0.No	0.No	345.62	105.66	5.2	NA	NA	NA	1	1	0	NA
24.7582	72	1.man	1.No formal education illiterate	1.married	0.Urban Community	1.Yes	0.None	1.Yes	0.No	0.No	0.No	138.5	69.5	0.No	0.No	0.No	NA	NA	NA	0.No	0.No	0.No	1	0	0	7.42507
NA	67	2.woman	1.No formal education illiterate	1.married	0.Urban Community	0.No	0.None	1.Yes	0.No	1.Yes	0.No	NA	NA	0.No	0.No	0.No	NA	NA	NA	0.No	0.No	NA	1	0	0	NA
NA	69	1.man	2.Did not finish primary school but capable of reading and/or writing	7.widowed	0.Urban Community	1.Yes	1.Yes	0.No	0.No	0.No	0.No	NA	NA	0.No	0.No	0.No	NA	NA	NA	0.No	0.No	NA	0	0	0	NA
NA	79	2.woman	1.No formal education illiterate	7.widowed	0.Urban Community	0.No	0.None	1.Yes	0.No	0.No	0.No	NA	NA	1.Yes	0.No	0.No	231.96	95.22	4.8	NA	NA	NA	1	0	0	NA
NA	57	2.woman	2.Did not finish primary school but capable of reading and/or writing	1.married	0.Urban Community	0.No	1.Yes	0.No	1.Yes	0.No	0.No	171	71	0.No	0.No	0.No	153.867	97.38	5.1	NA	NA	NA	1	0	1	3.67034
22.1223	54	1.man	2.Did not finish primary school but capable of reading and/or writing	1.married	0.Urban Community	1.Yes	0.None	0.No	0.No	0.No	0.No	117.5	64	0.No	0.No	0.No	154.253	86.58	5	NA	0.No	0.No	0	0	0	4.31782
NA	48	1.man	5.Middle school	1.married	0.Urban Community	1.Yes	1.Yes	0.No	0.No	0.No	0.No	NA	NA	0.No	0.No	0.No	NA	NA	NA	NA	NA	0.No	0	0	0	NA
27.0882	43	2.woman	2.Did not finish primary school but capable of reading and/or writing	1.married	0.Urban Community	0.No	0.None	0.No	0.No	0.No	0.No	116	73	0.No	0.No	0.No	NA	NA	NA	NA	0.No	0.No	0	0	0	4.6637
NA	56	1.man	2.Did not finish primary school but capable of reading and/or writing	7.widowed	0.Urban Community	1.Yes	0.None	1.Yes	0.No	0.No	0.No	NA	NA	0.No	0.No	0.No	155.413	105.84	5.3	0.No	NA	NA	1	0	0	NA
22.428	68	1.man	4.Elementary school	1.married	0.Urban Community	1.Yes	1.Yes	0.No	1.Yes	0.No	0.No	195	96	0.No	0.No	0.No	152.707	93.78	4.8	0.No	0.No	NA	1	0	1	8.05104
20.9275	69	2.woman	1.No formal education illiterate	1.married	0.Urban Community	0.No	1.Yes	1.Yes	0.No	0.No	0.No	187.5	115	1.Yes	0.No	0.No	161.599	106.2	5.4	0.No	NA	NA	1	0	0	9.98692
NA	64	2.woman	1.No formal education illiterate	7.widowed	0.Urban Community	0.No	0.None	0.No	0.No	0.No	0.No	NA	NA	0.No	0.No	0.No	NA	NA	NA	0.No	0.No	0.No	0	0	0	NA
21.271	66	1.man	2.Did not finish primary school but capable of reading and/or writing	1.married	0.Urban Community	1.Yes	1.Yes	0.No	0.No	0.No	0.No	97	57	0.No	0.No	0.No	110.181	121.14	5	0.No	0.No	0.No	0	0	0	6.1422
20.0379	59	2.woman	2.Did not finish primary school but capable of reading and/or writing	1.married	0.Urban Community	0.No	0.None	0.No	0.No	0.No	0.No	101	53.5	0.No	0.No	0.No	146.135	106.2	4.3	0.No	0.No	0.No	0	0	0	4.41961
26.1005	47	1.man	5.Middle school	1.married	0.Urban Community	1.Yes	1.Yes	0.No	0.No	0.No	0.No	124.5	79	0.No	0.No	0.No	NA	NA	NA	0.No	0.No	0.No	0	0	0	5.48534
22.6443	45	2.woman	4.Elementary school	1.married	0.Urban Community	0.No	1.Yes	0.No	0.No	0.No	0.No	98	53.5	0.No	0.No	0.No	NA	NA	NA	0.No	0.No	0.No	0	0	0	3.28682
NA	50	1.man	4.Elementary school	2.married, sp abs	0.Urban Community	1.Yes	1.Yes	0.No	0.No	1.Yes	0.No	NA	NA	0.No	0.No	0.No	NA	NA	NA	0.No	0.No	0.No	0	0	0	NA
17.804	69	2.woman	1.No formal education illiterate	4.separated	0.Urban Community	0.No	0.None	0.No	0.No	0.No	0.No	153.5	96.5	0.No	0.No	0.No	NA	NA	NA	0.No	0.No	0.No	1	0	0	9.30765
NA	45	1.man	4.Elementary school	1.married	0.Urban Community	1.Yes	1.Yes	0.No	0.No	0.No	0.No	NA	NA	0.No	0.No	0.No	NA	NA	NA	0.No	NA	NA	0	0	0	NA
NA	45	2.woman	2.Did not finish primary school but capable of reading and/or writing	1.married	0.Urban Community	0.No	0.None	0.No	0.No	0.No	0.No	NA	NA	0.No	0.No	0.No	NA	NA	NA	NA	NA	NA	0	0	0	NA
29.0121	68	2.woman	4.Elementary school	1.married	0.Urban Community	0.No	0.None	1.Yes	0.No	0.No	0.No	160	75.5	0.No	0.No	0.No	NA	NA	NA	NA	0.No	0.No	1	0	0	6.79721
NA	69	1.man	5.Middle school	1.married	0.Urban Community	1.Yes	0.None	0.No	0.No	0.No	0.No	NA	NA	0.No	0.No	0.No	NA	NA	NA	NA	0.No	1.Yes	0	0	0	NA
NA	NA	2.woman	1.No formal education illiterate	2.married, sp abs	0.Urban Community	1.Yes	1.Yes	1.Yes	0.No	1.Yes	0.No	NA	NA	1.Yes	0.No	0.No	NA	NA	NA	NA	NA	NA	1	0	0	NA
19.8189	78	2.woman	1.No formal education illiterate	2.married, sp abs	0.Urban Community	0.No	0.None	1.Yes	0.No	0.No	0.No	131.5	70	0.No	0.No	0.No	NA	NA	NA	NA	0.No	0.No	1	0	0	9.09365
NA	63	2.woman	2.Did not finish primary school but capable of reading and/or writing	7.widowed	0.Urban Community	0.No	0.None	0.No	0.No	0.No	0.No	NA	NA	0.No	0.No	0.No	196.779	84.96	5.1	0.No	0.No	0.No	0	0	0	NA
NA	44	2.woman	1.No formal education illiterate	2.married, sp abs	0.Urban Community	0.No	0.None	0.No	0.No	0.No	0.No	NA	NA	0.No	0.No	0.No	NA	NA	NA	NA	NA	NA	0	0	0	NA
26.8022	48	1.man	5.Middle school	2.married, sp abs	0.Urban Community	0.No	1.Yes	0.No	0.No	0.No	0.No	195	122.5	0.No	0.No	0.No	161.985	94.14	4.7	0.No	0.No	0.No	1	0	0	7.55675
22.1333	61	1.man	2.Did not finish primary school but capable of reading and/or writing	1.married	0.Urban Community	1.Yes	1.Yes	1.Yes	0.No	0.No	0.No	167.5	92	0.No	0.No	0.No	156.186	134.1	5.4	0.No	0.No	1.Yes	1	0	0	6.78916
21.0079	59	2.woman	2.Did not finish primary school but capable of reading and/or writing	1.married	0.Urban Community	0.No	1.Yes	0.No	0.No	0.No	0.No	124.5	69.5	0.No	0.No	0.No	167.398	82.26	4.6	0.No	0.No	0.No	0	0	0	5.45211
27.4802	67	2.woman	1.No formal education illiterate	7.widowed	0.Urban Community	0.No	1.Yes	1.Yes	0.No	0.No	0.No	191	106	0.No	0.No	0.No	NA	NA	NA	NA	0.No	1.Yes	1	0	0	8.62794
NA	55	2.woman	2.Did not finish primary school but capable of reading and/or writing	1.married	0.Urban Community	0.No	0.None	NA	0.No	0.No	0.No	NA	NA	NA	0.No	0.No	NA	NA	NA	0.No	0.No	0.No	0	0	0	NA
NA	59	1.man	1.No formal education illiterate	1.married	0.Urban Community	1.Yes	1.Yes	0.No	0.No	0.No	0.No	NA	NA	0.No	0.No	0.No	NA	NA	NA	0.No	0.No	1.Yes	0	0	0	NA
NA	56	2.woman	1.No formal education illiterate	2.married, sp abs	0.Urban Community	0.No	0.None	0.No	0.No	0.No	0.No	NA	NA	0.No	0.No	0.No	NA	NA	NA	NA	0.No	0.No	0	0	0	NA
21.8842	63	1.man	2.Did not finish primary school but capable of reading and/or writing	2.married, sp abs	0.Urban Community	1.Yes	0.None	0.No	0.No	0.No	0.No	143	77	0.No	0.No	0.No	160.439	117.9	5	NA	0.No	0.No	1	0	0	6.32959
23.2839	59	2.woman	2.Did not finish primary school but capable of reading and/or writing	1.married	0.Urban Community	0.No	0.None	0.No	0.No	0.No	0.No	117	69	0.No	0.No	0.No	NA	NA	NA	0.No	0.No	0.No	0	0	0	5.72191
19.328	70	1.man	4.Elementary school	1.married	0.Urban Community	0.No	0.None	0.No	0.No	0.No	0.No	171	72.5	0.No	0.No	0.No	NA	NA	NA	0.No	0.No	0.No	1	0	0	6.18408
NA	77	2.woman	1.No formal education illiterate	7.widowed	0.Urban Community	1.Yes	0.None	0.No	0.No	0.No	0.No	NA	NA	0.No	0.No	0.No	NA	NA	NA	NA	NA	NA	0	0	0	NA
21.7001	44	1.man	4.Elementary school	1.married	0.Urban Community	1.Yes	0.None	0.No	0.No	0.No	0.No	122.5	79.5	0.No	0.No	0.No	NA	NA	NA	0.No	0.No	0.No	0	0	0	5.18009
24.7714	47	2.woman	4.Elementary school	1.married	0.Urban Community	0.No	0.None	0.No	0.No	0.No	0.No	111.5	68	0.No	0.No	0.No	NA	NA	NA	NA	0.No	0.No	0	0	0	4.45284
25.2444	46	2.woman	4.Elementary school	1.married	0.Urban Community	0.No	0.None	0.No	0.No	0.No	0.No	101.5	67.5	0.No	0.No	0.No	139.563	74.88	4.6	0.No	0.No	0.No	0	0	0	4.76471
24.2099	52	1.man	2.Did not finish primary school but capable of reading and/or writing	1.married	0.Urban Community	1.Yes	1.Yes	0.No	0.No	0.No	0.No	157.5	96	0.No	0.No	0.No	151.547	139.68	4.7	0.No	0.No	0.No	1	0	0	6.47731
NA	58	1.man	4.Elementary school	1.married	0.Urban Community	1.Yes	1.Yes	0.No	0.No	1.Yes	0.No	NA	NA	0.No	0.No	0.No	NA	NA	NA	0.No	0.No	0.No	0	0	0	NA
23.7052	57	2.woman	1.No formal education illiterate	1.married	0.Urban Community	0.No	0.None	0.No	0.No	1.Yes	0.No	161	69.5	0.No	0.No	0.No	165.851	127.98	5.3	0.No	0.No	NA	1	0	0	4.26493
22.1566	66	1.man	2.Did not finish primary school but capable of reading and/or writing	1.married	0.Urban Community	1.Yes	0.None	0.No	0.No	0.No	0.No	166	81	0.No	0.No	0.No	NA	NA	NA	0.No	0.No	0.No	1	0	0	6.55867
NA	62	2.woman	1.No formal education illiterate	1.married	0.Urban Community	0.No	0.None	0.No	1.Yes	1.Yes	0.No	NA	NA	0.No	1.Yes	0.No	NA	NA	NA	NA	NA	NA	0	0	1	NA
NA	73	2.woman	1.No formal education illiterate	2.married, sp abs	0.Urban Community	0.No	0.None	0.No	0.No	0.No	0.No	NA	NA	0.No	0.No	0.No	NA	NA	NA	0.No	0.No	0.No	0	0	0	NA
21.436	74	1.man	2.Did not finish primary school but capable of reading and/or writing	2.married, sp abs	0.Urban Community	0.No	1.Yes	1.Yes	1.Yes	0.No	0.No	145.5	78.5	0.No	0.No	0.No	138.016	92.16	4.9	0.No	0.No	0.No	1	0	1	9.09291
23.2901	54	2.woman	2.Did not finish primary school but capable of reading and/or writing	1.married	0.Urban Community	0.No	0.None	0.No	0.No	0.No	0.No	137	73	0.No	0.No	0.No	NA	NA	NA	0.No	0.No	0.No	0	0	0	4.76812
22.4726	54	1.man	5.Middle school	1.married	0.Urban Community	1.Yes	1.Yes	1.Yes	0.No	0.No	0.No	143	99.5	1.Yes	0.No	0.No	NA	NA	NA	0.No	0.No	0.No	1	0	0	7.42899
22.3884	46	2.woman	2.Did not finish primary school but capable of reading and/or writing	1.married	0.Urban Community	0.No	0.None	0.No	0.No	0.No	0.No	125.5	80.5	0.No	0.No	0.No	158.893	89.1	4.4	0.No	0.No	0.No	0	0	0	5.20342
24.936	46	1.man	4.Elementary school	1.married	0.Urban Community	1.Yes	1.Yes	0.No	0.No	0.No	0.No	142.5	79.5	0.No	0.No	0.No	147.295	93.24	4.4	0.No	0.No	0.No	1	0	0	4.62008
19.9556	46	2.woman	4.Elementary school	2.married, sp abs	0.Urban Community	1.Yes	0.None	0.No	0.No	0.No	0.No	101	56	0.No	0.No	0.No	168.171	72.54	3.8	0.No	0.No	0.No	0	0	0	3.51606
NA	50	1.man	5.Middle school	2.married, sp abs	0.Urban Community	1.Yes	1.Yes	0.No	0.No	0.No	0.No	NA	NA	0.No	0.No	0.No	NA	NA	NA	0.No	0.No	0.No	0	0	0	NA
26.814	63	1.man	5.Middle school	1.married	0.Urban Community	0.No	0.None	1.Yes	0.No	0.No	0.No	173	84.5	0.No	0.No	0.No	173.97	107.82	5	NA	0.No	0.No	1	0	0	6.17929
23.6614	64	2.woman	1.No formal education illiterate	1.married	0.Urban Community	0.No	0.None	1.Yes	0.No	0.No	0.No	177.5	96	1.Yes	0.No	0.No	166.238	121.68	4.4	NA	0.No	0.No	1	0	0	7.52307
30.2917	45	2.woman	4.Elementary school	2.married, sp abs	0.Urban Community	0.No	0.None	0.No	0.No	0.No	0.No	117	75.5	0.No	0.No	0.No	NA	NA	NA	0.No	0.No	0.No	0	0	0	5.16077
NA	49	1.man	4.Elementary school	2.married, sp abs	0.Urban Community	1.Yes	1.Yes	0.No	0.No	0.No	1.Yes	NA	NA	0.No	0.No	0.No	NA	NA	NA	1.Yes	1.Yes	0.No	0	0	0	NA
23.1554	58	1.man	4.Elementary school	1.married	0.Urban Community	0.No	1.Yes	0.No	0.No	1.Yes	0.No	135.5	68	0.No	0.No	0.No	NA	NA	NA	0.No	0.No	0.No	0	0	0	4.81798
24.4991	59	2.woman	4.Elementary school	1.married	0.Urban Community	0.No	0.None	0.No	0.No	0.No	0.No	167	65	0.No	0.No	0.No	227.321	112.68	4.9	0.No	0.No	0.No	1	0	0	3.63615
21.7504	45	1.man	2.Did not finish primary school but capable of reading and/or writing	1.married	0.Urban Community	1.Yes	1.Yes	0.No	0.No	0.No	0.No	132	67.5	0.No	0.No	0.No	168.558	120.24	4.6	0.No	0.No	0.No	0	0	0	3.50139
23.6831	40	2.woman	2.Did not finish primary school but capable of reading and/or writing	1.married	0.Urban Community	0.No	0.None	0.No	0.No	0.No	0.No	123.5	67.5	0.No	0.No	0.No	152.707	102.78	4.8	0.No	1.Yes	1.Yes	0	0	0	3.66581
13.4315	54	1.man	5.Middle school	1.married	0.Urban Community	0.No	1.Yes	0.No	0.No	1.Yes	0.No	94	53.5	0.No	0.No	0.No	NA	NA	NA	NA	NA	NA	0	0	0	4.07732
20.1965	46	2.woman	4.Elementary school	1.married	0.Urban Community	0.No	0.None	1.Yes	0.No	0.No	0.No	137	73	0.No	0.No	0.No	NA	NA	NA	0.No	0.No	0.No	1	0	0	4.19583
22.1038	47	2.woman	1.No formal education illiterate	1.married	0.Urban Community	0.No	0.None	1.Yes	1.Yes	0.No	0.No	179.5	100.5	0.No	0.No	0.No	158.506	97.38	5	0.No	0.No	0.No	1	0	1	5.79216
22.6606	45	1.man	4.Elementary school	1.married	0.Urban Community	1.Yes	1.Yes	0.No	0.No	0.No	0.No	145.5	76.5	0.No	0.No	0.No	145.362	120.42	4.8	0.No	0.No	0.No	1	0	0	4.3883
32.1823	45	2.woman	2.Did not finish primary school but capable of reading and/or writing	1.married	0.Urban Community	0.No	0.None	0.No	0.No	0.No	0.No	146.5	85.5	0.No	0.No	0.No	NA	NA	NA	0.No	0.No	0.No	1	0	0	5.16077
21.8821	46	1.man	2.Did not finish primary school but capable of reading and/or writing	1.married	0.Urban Community	0.No	1.Yes	0.No	0.No	0.No	0.No	129	75	0.No	0.No	0.No	NA	NA	NA	0.No	0.No	0.No	0	0	0	4.79846
25.1305	65	2.woman	1.No formal education illiterate	7.widowed	0.Urban Community	0.No	0.None	1.Yes	0.No	0.No	0.No	162.5	84.5	0.No	0.No	0.No	NA	NA	NA	0.No	0.No	0.No	1	0	0	6.96873
22.875	48	2.woman	4.Elementary school	1.married	0.Urban Community	0.No	0.None	0.No	0.No	0.No	0.No	126.5	69.5	0.No	0.No	0.No	NA	NA	NA	0.No	0.No	0.No	0	0	0	4.26794
19.4862	50	1.man	5.Middle school	1.married	0.Urban Community	1.Yes	1.Yes	0.No	0.No	0.No	0.No	114	65	0.No	0.No	0.No	153.48	140.22	4.6	0.No	0.No	0.No	0	0	0	4.7097
21.7236	49	2.woman	2.Did not finish primary school but capable of reading and/or writing	1.married	0.Urban Community	0.No	0.None	0.No	0.No	0.No	0.No	170.5	88.5	0.No	0.No	0.No	125.645	84.78	4.6	0.No	0.No	0.No	1	0	0	4.9182
25.0222	56	1.man	2.Did not finish primary school but capable of reading and/or writing	1.married	0.Urban Community	1.Yes	0.None	0.No	0.No	0.No	0.No	167.5	91.5	0.No	0.No	0.No	201.032	124.74	5.3	0.No	0.No	0.No	1	0	0	6.21158
23.1318	49	1.man	6.High school	2.married, sp abs	0.Urban Community	1.Yes	1.Yes	0.No	0.No	0.No	0.No	112.5	59.5	0.No	0.No	0.No	77.32	79.56	4.1	0.No	0.No	0.No	0	0	0	3.8026
26.3422	47	2.woman	4.Elementary school	2.married, sp abs	0.Urban Community	0.No	0.None	0.No	0.No	0.No	0.No	116	69.5	0.No	0.No	0.No	148.068	60.84	4.7	0.No	0.No	0.No	0	0	0	4.37491
23.6686	64	2.woman	1.No formal education illiterate	1.married	0.Urban Community	0.No	0.None	0.No	0.No	0.No	0.No	140.5	76.5	0.No	0.No	0.No	158.893	92.88	5	0.No	0.No	0.No	1	0	0	6.39029
21.2542	61	1.man	5.Middle school	1.married	0.Urban Community	1.Yes	1.Yes	0.No	0.No	0.No	0.No	186.5	102	0.No	0.No	0.No	240.465	135.18	4.6	0.No	0.No	0.No	1	1	0	7.49015
23.6615	46	2.woman	4.Elementary school	1.married	0.Urban Community	0.No	0.None	0.No	0.No	0.No	0.No	132	80	0.No	0.No	0.No	NA	NA	NA	0.No	0.No	0.No	0	0	0	4.99612
22.5062	47	1.man	5.Middle school	1.married	0.Urban Community	1.Yes	0.None	1.Yes	0.No	1.Yes	0.No	153	91.5	1.Yes	0.No	0.No	182.475	154.62	4.6	0.No	0.No	0.No	1	0	0	5.68015
20.4876	69	1.man	5.Middle school	7.widowed	0.Urban Community	0.No	0.None	0.No	1.Yes	0.No	0.No	150	79	0.No	1.Yes	0.No	146.135	108.9	4.9	0.No	0.No	1.Yes	1	0	1	7.63481
23.3013	50	1.man	2.Did not finish primary school but capable of reading and/or writing	1.married	0.Urban Community	0.No	1.Yes	0.No	0.No	0.No	0.No	136	71	0.No	0.No	0.No	189.821	171.72	4.9	NA	0.No	0.No	0	0	0	4.26497
21.4499	49	2.woman	2.Did not finish primary school but capable of reading and/or writing	1.married	0.Urban Community	0.No	0.None	0.No	0.No	0.No	0.No	117.5	75	0.No	0.No	0.No	NA	NA	NA	NA	0.No	0.No	0	0	0	5.14628
22.1691	77	1.man	2.Did not finish primary school but capable of reading and/or writing	1.married	0.Urban Community	1.Yes	0.None	1.Yes	0.No	0.No	0.No	192	96	0.No	0.No	0.No	172.037	90.72	5	1.Yes	1.Yes	0.No	1	0	0	9.90977
22.8144	67	2.woman	1.No formal education illiterate	1.married	0.Urban Community	0.No	0.None	0.No	0.No	0.No	0.No	143.5	78.5	0.No	0.No	0.No	221.908	84.6	4.8	0.No	0.No	0.No	1	0	0	7.09163
22.9528	64	2.woman	4.Elementary school	1.married	0.Urban Community	0.No	1.Yes	0.No	0.No	0.No	0.No	142.5	62.5	0.No	0.No	0.No	183.248	102.06	4.5	0.No	0.No	0.No	0	0	0	5.43855
21.1149	67	1.man	5.Middle school	1.married	0.Urban Community	1.Yes	0.None	0.No	0.No	0.No	0.No	163.5	80.5	0.No	0.No	0.No	204.511	82.44	4.7	0.No	0.No	0.No	1	0	0	6.75876
NA	46	1.man	5.Middle school	1.married	1.Rural Village	1.Yes	0.None	0.No	0.No	0.No	0.No	NA	NA	0.No	0.No	0.No	NA	NA	NA	NA	0.No	NA	0	0	0	NA
23.8487	46	2.woman	2.Did not finish primary school but capable of reading and/or writing	1.married	1.Rural Village	0.No	0.None	0.No	0.No	0.No	0.No	119.5	73	0.No	0.No	0.No	180.929	89.46	5	0.No	0.No	NA	0	0	0	4.59115
NA	59	1.man	2.Did not finish primary school but capable of reading and/or writing	1.married	1.Rural Village	1.Yes	0.None	0.No	0.No	0.No	0.No	NA	NA	0.No	0.No	0.No	NA	NA	NA	0.No	0.No	NA	0	0	0	NA
NA	52	2.woman	1.No formal education illiterate	1.married	1.Rural Village	0.No	1.Yes	0.No	0.No	0.No	0.No	NA	NA	0.No	0.No	0.No	NA	NA	NA	0.No	0.No	0.No	0	0	0	NA
22.3884	35	2.woman	2.Did not finish primary school but capable of reading and/or writing	1.married	1.Rural Village	0.No	0.None	0.No	0.No	0.No	0.No	107	61.5	0.No	0.No	0.No	154.253	95.22	4.7	0.No	0.No	NA	0	0	0	3.71451
NA	40	1.man	5.Middle school	1.married	1.Rural Village	0.No	1.Yes	0.No	0.No	0.No	0.No	NA	NA	0.No	0.No	0.No	202.578	91.26	4.7	0.No	0.No	NA	0	1	0	NA
23.0469	45	1.man	4.Elementary school	1.married	1.Rural Village	1.Yes	0.None	0.No	0.No	0.No	0.No	117	70	0.No	0.No	0.No	139.949	87.12	4.9	0.No	0.No	0.No	0	0	0	4.20233
31.25	45	2.woman	1.No formal education illiterate	1.married	1.Rural Village	0.No	0.None	1.Yes	0.No	0.No	0.No	137.5	89	0.No	0.No	0.No	199.099	108.18	4.9	0.No	0.No	0.No	1	0	0	5.95708
23.4945	47	1.man	4.Elementary school	1.married	1.Rural Village	1.Yes	1.Yes	0.No	0.No	0.No	0.No	124	76	0.No	0.No	0.No	NA	NA	NA	0.No	0.No	0.No	0	0	0	4.81324
30.5724	47	2.woman	4.Elementary school	1.married	1.Rural Village	0.No	0.None	0.No	0.No	0.No	0.No	134.5	84.5	0.No	0.No	0.No	190.98	131.76	5.3	0.No	0.No	0.No	0	0	0	5.41715
NA	54	2.woman	1.No formal education illiterate	1.married	1.Rural Village	0.No	0.None	0.No	0.No	0.No	0.No	NA	NA	0.No	0.No	0.No	NA	NA	NA	0.No	0.No	0.No	0	0	0	NA
19.1362	56	1.man	2.Did not finish primary school but capable of reading and/or writing	1.married	1.Rural Village	1.Yes	0.None	0.No	0.No	0.No	0.No	151.5	66.5	0.No	0.No	0.No	NA	NA	NA	0.No	0.No	0.No	1	0	0	3.99446
NA	55	1.man	2.Did not finish primary school but capable of reading and/or writing	7.widowed	1.Rural Village	1.Yes	0.None	0.No	0.No	0.No	0.No	NA	NA	0.No	0.No	0.No	146.908	86.76	5.2	0.No	0.No	0.No	0	0	0	NA
23.1319	38	2.woman	5.Middle school	1.married	1.Rural Village	0.No	0.None	0.No	0.No	0.No	0.No	131	82	0.No	0.No	0.No	137.243	94.68	4.8	NA	0.No	1.Yes	0	0	0	5.02497
21.4709	42	1.man	2.Did not finish primary school but capable of reading and/or writing	1.married	1.Rural Village	1.Yes	1.Yes	0.No	0.No	1.Yes	0.No	123.5	78.5	0.No	0.No	0.No	181.315	112.32	5.4	NA	0.No	0.No	0	0	0	4.73942
22.0855	59	2.woman	1.No formal education illiterate	2.married, sp abs	1.Rural Village	1.Yes	0.None	0.No	0.No	0.No	0.No	130	70.5	0.No	0.No	0.No	135.697	103.86	5	0.No	0.No	0.No	0	0	0	5.46249
NA	61	1.man	2.Did not finish primary school but capable of reading and/or writing	2.married, sp abs	1.Rural Village	1.Yes	1.Yes	0.No	0.No	0.No	0.No	NA	NA	0.No	0.No	0.No	181.702	108.72	5	0.No	0.No	0.No	0	0	0	NA
NA	46	1.man	2.Did not finish primary school but capable of reading and/or writing	1.married	1.Rural Village	1.Yes	1.Yes	0.No	0.No	0.No	0.No	NA	NA	0.No	0.No	0.No	NA	NA	NA	0.No	0.No	0.No	0	0	0	NA
23.3158	48	2.woman	2.Did not finish primary school but capable of reading and/or writing	1.married	1.Rural Village	0.No	1.Yes	0.No	0.No	0.No	0.No	130.5	94.5	0.No	0.No	0.No	143.429	113.04	5	0.No	0.No	0.No	1	0	0	6.30809
NA	57	1.man	1.No formal education illiterate	8.never married	1.Rural Village	1.Yes	1.Yes	0.No	0.No	0.No	0.No	NA	NA	0.No	0.No	0.No	151.934	86.22	4.8	0.No	0.No	0.No	0	0	0	NA
26.5508	55	2.woman	1.No formal education illiterate	1.married	1.Rural Village	0.No	0.None	0.No	0.No	0.No	0.No	127.5	78	0.No	0.No	0.No	213.017	113.04	5	0.No	0.No	0.No	0	0	0	5.23264
19.5395	57	1.man	4.Elementary school	1.married	1.Rural Village	1.Yes	0.None	1.Yes	0.No	0.No	0.No	127.5	66.5	0.No	0.No	0.No	165.851	132.3	5.3	0.No	0.No	0.No	1	0	0	4.58033
NA	64	1.man	2.Did not finish primary school but capable of reading and/or writing	1.married	1.Rural Village	1.Yes	1.Yes	0.No	0.No	0.No	0.No	NA	NA	0.No	0.No	0.No	163.918	131.04	5.2	0.No	0.No	0.No	0	0	0	NA
NA	63	2.woman	1.No formal education illiterate	1.married	1.Rural Village	0.No	1.Yes	0.No	0.No	0.No	0.No	NA	NA	0.No	0.No	0.No	178.609	111.24	4.5	0.No	0.No	0.No	0	0	0	NA
26.505	51	2.woman	1.No formal education illiterate	1.married	1.Rural Village	0.No	1.Yes	0.No	0.No	0.No	0.No	123	75	0.No	0.No	0.No	246.651	292.32	10.3	0.No	0.No	0.No	0	1	1	5.10723
23.9025	56	1.man	4.Elementary school	1.married	1.Rural Village	1.Yes	1.Yes	0.No	0.No	0.No	0.No	121.5	80.5	0.No	0.No	0.No	NA	NA	NA	0.No	0.No	0.No	0	0	0	6.41267
17.984	73	2.woman	1.No formal education illiterate	7.widowed	1.Rural Village	0.No	0.None	1.Yes	0.No	0.No	0.No	182	93.5	0.No	0.No	0.No	NA	NA	NA	0.No	NA	0.No	1	0	0	9.11532
NA	77	2.woman	1.No formal education illiterate	7.widowed	1.Rural Village	0.No	0.None	1.Yes	0.No	0.No	0.No	NA	NA	1.Yes	0.No	0.No	NA	NA	NA	0.No	NA	NA	1	0	0	NA
NA	75	2.woman	1.No formal education illiterate	7.widowed	1.Rural Village	0.No	0.None	0.No	0.No	0.No	0.No	NA	NA	0.No	0.No	0.No	NA	NA	NA	0.No	0.No	NA	0	0	0	NA
NA	67	1.man	2.Did not finish primary school but capable of reading and/or writing	4.separated	1.Rural Village	1.Yes	1.Yes	0.No	0.No	0.No	0.No	NA	NA	0.No	0.No	0.No	166.625	89.82	4.2	0.No	0.No	0.No	0	0	0	NA
18.7207	70	1.man	2.Did not finish primary school but capable of reading and/or writing	1.married	1.Rural Village	0.No	1.Yes	0.No	0.No	0.No	0.No	147.5	62	1.Yes	0.No	0.No	172.037	96.3	5.1	0.No	0.No	0.No	1	0	0	5.68027
21.6312	70	2.woman	2.Did not finish primary school but capable of reading and/or writing	1.married	1.Rural Village	0.No	0.None	0.No	0.No	0.No	0.No	120.5	60	0.No	0.No	0.No	NA	NA	NA	0.No	0.No	0.No	0	0	0	6.67781
20.1197	50	1.man	2.Did not finish primary school but capable of reading and/or writing	1.married	1.Rural Village	1.Yes	1.Yes	0.No	0.No	0.No	0.No	127.5	60.5	0.No	0.No	0.No	158.119	122.04	4.9	0.No	0.No	0.No	0	0	0	3.78026
25.3884	48	2.woman	4.Elementary school	1.married	1.Rural Village	0.No	0.None	1.Yes	0.No	0.No	0.No	178	100.5	0.No	0.No	0.No	161.599	105.48	4.8	0.No	0.No	0.No	1	0	0	5.93447
22.1609	66	1.man	4.Elementary school	7.widowed	1.Rural Village	0.No	0.None	0.No	0.No	0.No	0.No	164	79	0.No	0.No	0.No	184.408	194.58	4.7	0.No	NA	NA	1	0	1	6.34272
21.4739	69	2.woman	2.Did not finish primary school but capable of reading and/or writing	2.married, sp abs	1.Rural Village	0.No	1.Yes	1.Yes	0.No	0.No	0.No	161	85	0.No	0.No	0.No	181.702	98.64	4.4	0.No	1.Yes	1.Yes	1	0	0	7.69564
NA	69	1.man	5.Middle school	2.married, sp abs	1.Rural Village	1.Yes	1.Yes	0.No	0.No	0.No	0.No	NA	NA	0.No	0.No	0.No	NA	NA	NA	NA	NA	NA	0	0	0	NA
28.7344	54	2.woman	2.Did not finish primary school but capable of reading and/or writing	1.married	1.Rural Village	0.No	0.None	1.Yes	0.No	0.No	0.No	169.5	92.5	0.No	0.No	0.No	169.331	109.98	4.8	0.No	0.No	0.No	1	0	0	6.03203
NA	56	1.man	2.Did not finish primary school but capable of reading and/or writing	2.married, sp abs	1.Rural Village	1.Yes	1.Yes	0.No	0.No	0.No	0.No	NA	NA	0.No	0.No	0.No	145.748	93.78	4.9	0.No	0.No	0.No	0	0	0	NA
19.2232	48	2.woman	2.Did not finish primary school but capable of reading and/or writing	1.married	1.Rural Village	0.No	0.None	1.Yes	0.No	0.No	0.No	142	84.5	0.No	0.No	0.No	195.62	102.06	5	0.No	0.No	1.Yes	1	0	0	5.2364
NA	77	2.woman	1.No formal education illiterate	1.married	1.Rural Village	0.No	0.None	0.No	0.No	0.No	0.No	NA	NA	0.No	0.No	0.No	NA	NA	NA	0.No	0.No	NA	0	0	0	NA
NA	78	1.man	1.No formal education illiterate	1.married	1.Rural Village	1.Yes	1.Yes	0.No	0.No	0.No	0.No	NA	NA	0.No	0.No	0.No	NA	NA	NA	NA	NA	NA	0	0	0	NA
NA	61	2.woman	1.No formal education illiterate	1.married	1.Rural Village	0.No	1.Yes	0.No	1.Yes	NA	0.No	NA	NA	0.No	1.Yes	0.No	178.609	88.2	4.1	0.No	1.Yes	1.Yes	0	0	1	NA
NA	61	1.man	2.Did not finish primary school but capable of reading and/or writing	1.married	1.Rural Village	1.Yes	1.Yes	0.No	0.No	0.No	0.No	NA	NA	0.No	0.No	0.No	129.898	74.34	4.7	0.No	0.No	0.No	0	0	0	NA
16.2982	80	1.man	1.No formal education illiterate	7.widowed	1.Rural Village	1.Yes	1.Yes	0.No	0.No	0.No	0.No	182	103	0.No	0.No	0.No	NA	NA	NA	NA	NA	NA	1	0	0	11.4039
NA	NA	2.woman	1.No formal education illiterate	7.widowed	1.Rural Village	0.No	0.None	0.No	0.No	0.No	0.No	NA	NA	0.No	0.No	0.No	NA	NA	NA	NA	NA	NA	0	0	0	NA
22.8624	63	2.woman	4.Elementary school	1.married	1.Rural Village	0.No	0.None	1.Yes	0.No	1.Yes	0.No	107	62.5	0.No	0.No	0.No	NA	NA	NA	NA	0.No	0.No	1	0	0	6.02381
21.4109	57	1.man	4.Elementary school	1.married	1.Rural Village	1.Yes	1.Yes	0.No	0.No	0.No	0.No	114	72.5	0.No	0.No	0.No	NA	NA	NA	0.No	0.No	0.No	0	0	0	5.91946
30.2222	57	2.woman	1.No formal education illiterate	7.widowed	1.Rural Village	0.No	0.None	0.No	0.No	0.No	0.No	117.5	72	0.No	0.No	0.No	NA	NA	NA	0.No	NA	0.No	0	0	0	5.80054
28.9811	46	2.woman	2.Did not finish primary school but capable of reading and/or writing	1.married	1.Rural Village	0.No	0.None	0.No	0.No	0.No	0.No	111.5	77.5	0.No	0.No	0.No	NA	NA	NA	0.No	0.No	0.No	0	0	0	5.31913
22.4996	46	1.man	5.Middle school	1.married	1.Rural Village	0.No	0.None	0.No	0.No	0.No	0.No	114	73.5	0.No	0.No	0.No	NA	NA	NA	0.No	0.No	0.No	0	0	0	4.98648
17.2248	69	1.man	1.No formal education illiterate	1.married	1.Rural Village	1.Yes	0.None	0.No	0.No	0.No	0.No	122	81	0.No	0.No	0.No	NA	NA	NA	NA	NA	0.No	0	0	0	8.45095
17.3333	59	2.woman	1.No formal education illiterate	1.married	1.Rural Village	0.No	0.None	0.No	0.No	0.No	0.No	112	58.5	0.No	0.No	0.No	NA	NA	NA	NA	NA	NA	0	0	0	4.77242
23.8751	60	1.man	2.Did not finish primary school but capable of reading and/or writing	1.married	1.Rural Village	1.Yes	1.Yes	0.No	0.No	0.No	0.No	119.5	73.5	0.No	0.No	0.No	NA	NA	NA	0.No	0.No	0.No	0	0	0	6.66508
17.3484	55	2.woman	1.No formal education illiterate	1.married	1.Rural Village	0.No	0.None	0.No	0.No	0.No	0.No	119	76.5	0.No	0.No	0.No	NA	NA	NA	0.No	0.No	0.No	0	0	0	5.74647
24.5089	63	1.man	2.Did not finish primary school but capable of reading and/or writing	1.married	1.Rural Village	0.No	0.None	0.No	0.No	0.No	0.No	185.5	76.5	0.No	0.No	0.No	NA	NA	NA	NA	NA	NA	1	0	0	5.14275
23.6128	65	2.woman	2.Did not finish primary school but capable of reading and/or writing	1.married	1.Rural Village	0.No	0.None	0.No	0.No	0.No	0.No	116.5	76	0.No	0.No	0.No	NA	NA	NA	NA	NA	NA	0	0	0	7.28342
25.2048	68	2.woman	1.No formal education illiterate	1.married	1.Rural Village	0.No	0.None	0.No	0.No	0.No	0.No	125	80.5	0.No	0.No	0.No	NA	NA	NA	0.No	0.No	0.No	0	0	0	8.02046
14.8438	67	1.man	4.Elementary school	1.married	1.Rural Village	1.Yes	1.Yes	0.No	0.No	0.No	0.No	115.5	67.5	0.No	0.No	0.No	NA	NA	NA	0.No	0.No	0.No	0	0	0	7.10187
14.4138	74	2.woman	1.No formal education illiterate	7.widowed	1.Rural Village	0.No	0.None	0.No	0.No	0.No	0.No	110	77	0.No	0.No	0.No	NA	NA	NA	0.No	NA	0.No	0	0	0	9.78567
24.8016	58	1.man	2.Did not finish primary school but capable of reading and/or writing	1.married	1.Rural Village	1.Yes	0.None	0.No	0.No	0.No	0.No	128.5	58.5	0.No	0.No	0.No	NA	NA	NA	0.No	0.No	0.No	0	0	0	4.26878
43.7154	59	2.woman	1.No formal education illiterate	1.married	1.Rural Village	0.No	0.None	0.No	0.No	0.No	0.No	125.5	75	0.No	0.No	0.No	NA	NA	NA	0.No	0.No	0.No	0	0	0	6.13699
20.5499	48	1.man	2.Did not finish primary school but capable of reading and/or writing	2.married, sp abs	1.Rural Village	1.Yes	1.Yes	0.No	0.No	0.No	0.No	131	77.5	0.No	0.No	0.No	NA	NA	NA	0.No	0.No	0.No	0	0	0	5.28064
23.9512	48	2.woman	4.Elementary school	2.married, sp abs	1.Rural Village	0.No	0.None	0.No	0.No	0.No	0.No	131.5	95.5	0.No	0.No	0.No	NA	NA	NA	0.No	NA	1.Yes	1	0	0	6.70137
18.6453	56	1.man	2.Did not finish primary school but capable of reading and/or writing	1.married	1.Rural Village	1.Yes	1.Yes	0.No	0.No	0.No	0.No	118.5	87	0.No	0.No	0.No	NA	NA	NA	0.No	NA	NA	0	0	0	7.08811
18.8588	59	2.woman	1.No formal education illiterate	1.married	1.Rural Village	0.No	1.Yes	0.No	0.No	0.No	0.No	118	73	0.No	0.No	0.No	NA	NA	NA	0.No	NA	0.No	0	0	0	5.84125
26.4915	42	2.woman	1.No formal education illiterate	1.married	1.Rural Village	0.No	0.None	0.No	0.No	0.No	0.No	131	85	0.No	0.No	0.No	NA	NA	NA	0.No	0.No	0.No	0	0	0	5.36813
24.968	48	1.man	2.Did not finish primary school but capable of reading and/or writing	1.married	1.Rural Village	1.Yes	1.Yes	0.No	0.No	0.No	0.No	127	90	0.No	0.No	0.No	NA	NA	NA	0.No	0.No	NA	1	0	0	6.54897
18.0697	61	1.man	1.No formal education illiterate	1.married	1.Rural Village	1.Yes	1.Yes	0.No	0.No	0.No	0.No	105.5	62	0.No	0.No	0.No	NA	NA	NA	0.No	0.No	0.No	0	0	0	5.52736
20	58	2.woman	4.Elementary school	1.married	1.Rural Village	0.No	1.Yes	0.No	0.No	0.No	0.No	129.5	66.5	0.No	0.No	0.No	NA	NA	NA	0.No	0.No	0.No	0	0	0	5.04077
19.4637	68	2.woman	2.Did not finish primary school but capable of reading and/or writing	1.married	1.Rural Village	0.No	0.None	1.Yes	0.No	0.No	0.No	117	74	1.Yes	0.No	0.No	NA	NA	NA	0.No	NA	NA	1	1	0	7.70955
23.4375	66	1.man	4.Elementary school	1.married	1.Rural Village	0.No	0.None	1.Yes	0.No	0.No	0.No	121	76	0.No	0.No	0.No	NA	NA	NA	0.No	NA	0.No	1	0	0	7.30936
25.0657	57	2.woman	1.No formal education illiterate	1.married	1.Rural Village	0.No	0.None	0.No	0.No	0.No	0.No	120	77	0.No	0.No	0.No	NA	NA	NA	0.No	0.No	0.No	0	0	0	6.07974
25.5102	56	1.man	5.Middle school	1.married	1.Rural Village	0.No	1.Yes	0.No	0.No	0.No	0.No	125.5	73.5	0.No	0.No	0.No	NA	NA	NA	0.No	0.No	0.No	0	0	0	5.60831
12.6665	67	2.woman	2.Did not finish primary school but capable of reading and/or writing	1.married	1.Rural Village	0.No	0.None	0.No	0.No	0.No	0.No	131.5	90	0.No	0.No	0.No	NA	NA	NA	0.No	0.No	0.No	1	0	0	8.81741
19.3625	64	1.man	1.No formal education illiterate	1.married	1.Rural Village	1.Yes	1.Yes	0.No	0.No	0.No	0.No	129.5	85	0.No	0.No	0.No	NA	NA	NA	0.No	0.No	0.No	0	0	0	8.05067
17.7999	68	1.man	2.Did not finish primary school but capable of reading and/or writing	7.widowed	1.Rural Village	0.No	0.None	0.No	0.No	0.No	0.No	122	73	0.No	0.No	0.No	NA	NA	NA	NA	NA	0.No	0	0	0	7.44451
23.4375	56	2.woman	1.No formal education illiterate	1.married	1.Rural Village	0.No	0.None	0.No	0.No	0.No	0.No	120	73	0.No	0.No	0.No	NA	NA	NA	0.No	0.No	0.No	0	0	0	6.09299
22.9854	55	1.man	5.Middle school	1.married	1.Rural Village	1.Yes	0.None	0.No	0.No	0.No	0.No	81	37	0.No	0.No	0.No	NA	NA	NA	0.No	0.No	0.No	0	0	0	2.74056
19.3878	62	2.woman	1.No formal education illiterate	7.widowed	1.Rural Village	0.No	0.None	0.No	0.No	0.No	0.No	116.5	74.5	0.No	0.No	0.No	NA	NA	NA	0.No	0.No	0.No	0	0	0	6.68046
27.31	67	2.woman	1.No formal education illiterate	1.married	1.Rural Village	0.No	1.Yes	1.Yes	0.No	0.No	0.No	137.5	83	1.Yes	0.No	0.No	NA	NA	NA	1.Yes	NA	NA	1	0	0	7.92636
16.8887	71	2.woman	1.No formal education illiterate	1.married	1.Rural Village	0.No	0.None	0.No	0.No	0.No	0.No	110	79	0.No	0.No	0.No	191.754	111.6	5.4	NA	NA	NA	0	0	0	8.99536
NA	81	2.woman	1.No formal education illiterate	7.widowed	1.Rural Village	0.No	0.None	0.No	0.No	0.No	0.No	102	61.5	0.No	0.No	0.No	163.918	89.64	5.5	0.No	0.No	0.No	0	0	0	9.9078
27.2817	76	1.man	1.No formal education illiterate	1.married	1.Rural Village	1.Yes	1.Yes	0.No	0.No	0.No	0.No	156	93.5	0.No	0.No	0.No	NA	NA	NA	NA	NA	NA	1	0	0	10.395
16.8919	74	2.woman	1.No formal education illiterate	1.married	1.Rural Village	0.No	0.None	0.No	0.No	0.No	0.No	117	72	0.No	0.No	0.No	180.929	95.22	5.3	NA	NA	NA	0	0	0	8.76117
NA	58	2.woman	2.Did not finish primary school but capable of reading and/or writing	1.married	1.Rural Village	0.No	1.Yes	0.No	0.No	0.No	0.No	NA	NA	0.No	0.No	0.No	176.676	112.14	5.4	0.No	0.No	0.No	0	0	0	NA
24.677	59	1.man	4.Elementary school	1.married	1.Rural Village	1.Yes	1.Yes	0.No	0.No	0.No	0.No	115.5	73	0.No	0.No	0.No	NA	NA	NA	0.No	0.No	0.No	0	0	0	5.91908
15.9439	65	1.man	1.No formal education illiterate	1.married	1.Rural Village	1.Yes	1.Yes	1.Yes	0.No	0.No	0.No	138.5	84	0.No	0.No	0.No	177.836	96.3	4.9	0.No	0.No	NA	1	0	0	7.64454
NA	62	2.woman	1.No formal education illiterate	1.married	1.Rural Village	0.No	0.None	0.No	0.No	0.No	0.No	81.5	38.5	0.No	0.No	0.No	130.284	118.26	4.9	0.No	NA	NA	0	0	0	3.78478
15.7888	53	2.woman	2.Did not finish primary school but capable of reading and/or writing	1.married	1.Rural Village	0.No	0.None	0.No	0.No	0.No	0.No	92	59.5	0.No	0.No	0.No	NA	NA	NA	NA	0.No	0.No	0	0	0	4.63935
23.5883	51	1.man	6.High school	1.married	1.Rural Village	1.Yes	1.Yes	0.No	0.No	0.No	0.No	129	66.5	0.No	0.No	0.No	155.8	140.76	NA	NA	0.No	0.No	0	0	0	4.06556
23.2689	60	2.woman	1.No formal education illiterate	1.married	1.Rural Village	0.No	0.None	1.Yes	0.No	0.No	0.No	126	74.5	0.No	0.No	0.No	NA	NA	NA	0.No	0.No	0.No	1	0	0	6.06277
17.3828	61	1.man	4.Elementary school	1.married	1.Rural Village	0.No	0.None	0.No	0.No	0.No	0.No	97	53	0.No	0.No	0.No	NA	NA	NA	0.No	0.No	0.No	0	0	0	4.77963
19.4453	42	1.man	4.Elementary school	1.married	1.Rural Village	0.No	1.Yes	0.No	0.No	0.No	0.No	115.5	70.5	0.No	0.No	0.No	NA	NA	NA	0.No	0.No	0.No	0	0	0	4.51914
21.6406	34	2.woman	2.Did not finish primary school but capable of reading and/or writing	1.married	1.Rural Village	0.No	0.None	0.No	0.No	0.No	0.No	147.5	88.5	0.No	0.No	0.No	134.537	100.62	5.1	0.No	0.No	0.No	1	0	0	5.21928
25.721	37	1.man	1.No formal education illiterate	7.widowed	1.Rural Village	0.No	0.None	0.No	0.No	0.No	0.No	114.5	67	0.No	0.No	0.No	NA	NA	NA	NA	0.No	0.No	0	0	0	4.04097
19.736	54	2.woman	5.Middle school	1.married	1.Rural Village	0.No	0.None	1.Yes	0.No	0.No	0.No	127.5	81.5	0.No	0.No	0.No	180.929	108.9	5.2	0.No	0.No	0.No	1	0	0	6.17531
16.5118	57	1.man	4.Elementary school	1.married	1.Rural Village	0.No	0.None	0.No	0.No	0.No	0.No	112.5	64	0.No	0.No	0.No	152.32	104.58	5.1	0.No	0.No	0.No	0	0	0	5.32486
24.5603	45	2.woman	5.Middle school	1.married	1.Rural Village	0.No	0.None	0.No	0.No	0.No	0.No	119.5	72.5	0.No	0.No	0.No	199.486	116.1	5.2	0.No	0.No	0.No	0	0	0	4.46459
21.2183	45	1.man	5.Middle school	1.married	1.Rural Village	1.Yes	0.None	0.No	0.No	0.No	0.No	112	75.5	0.No	0.No	0.No	142.269	104.22	5	0.No	0.No	0.No	0	0	0	5.04633
NA	67	2.woman	1.No formal education illiterate	1.married	1.Rural Village	0.No	0.None	0.No	0.No	0.No	0.No	138	86.5	0.No	0.No	0.No	279.125	144	6.2	0.No	0.No	0.No	0	1	0	8.16705
15.2219	75	1.man	2.Did not finish primary school but capable of reading and/or writing	1.married	1.Rural Village	1.Yes	1.Yes	0.No	0.No	0.No	0.No	132.5	86	0.No	0.No	0.No	148.841	180.36	6.6	0.No	NA	NA	0	0	1	9.77685
19.1327	52	1.man	2.Did not finish primary school but capable of reading and/or writing	7.widowed	1.Rural Village	1.Yes	1.Yes	0.No	0.No	0.No	0.No	81.5	38.5	0.No	0.No	0.No	135.697	98.1	5	0.No	0.No	0.No	0	0	0	2.62866
19.2234	58	2.woman	2.Did not finish primary school but capable of reading and/or writing	1.married	1.Rural Village	0.No	0.None	0.No	0.No	0.No	0.No	114.5	80	0.No	0.No	0.No	185.955	128.16	6.4	0.No	0.No	0.No	0	0	0	6.92672
21.573	58	1.man	4.Elementary school	1.married	1.Rural Village	1.Yes	1.Yes	0.No	0.No	0.No	0.No	119	73	0.No	0.No	0.No	172.037	104.4	5.5	0.No	0.No	0.No	0	0	0	6.01484
NA	76	2.woman	1.No formal education illiterate	7.widowed	1.Rural Village	0.No	0.None	0.No	0.No	0.No	1.Yes	152.5	93.5	0.No	0.No	0.No	NA	NA	NA	1.Yes	NA	NA	1	0	0	10.3664
24.974	54	2.woman	1.No formal education illiterate	1.married	1.Rural Village	0.No	1.Yes	0.No	0.No	0.No	0.No	126.5	79	0.No	0.No	0.No	144.975	125.1	5.3	0.No	0.No	0.No	0	0	0	5.8427
25.8645	51	1.man	6.High school	1.married	1.Rural Village	1.Yes	1.Yes	0.No	0.No	0.No	0.No	124	73	0.No	0.No	0.No	NA	NA	NA	0.No	0.No	0.No	0	0	0	5.13239
24.4646	47	2.woman	1.No formal education illiterate	2.married, sp abs	1.Rural Village	0.No	0.None	0.No	0.No	0.No	0.No	122.5	71	0.No	0.No	0.No	NA	NA	NA	0.No	NA	0.No	0	0	0	4.672
NA	48	1.man	4.Elementary school	2.married, sp abs	1.Rural Village	0.No	1.Yes	0.No	0.No	0.No	0.No	116	68	0.No	0.No	0.No	NA	NA	NA	0.No	NA	0.No	0	0	0	4.3466
28.3266	56	1.man	2.Did not finish primary school but capable of reading and/or writing	7.widowed	1.Rural Village	1.Yes	1.Yes	1.Yes	0.No	0.No	0.No	136.5	88.5	0.No	0.No	0.No	162.759	135.72	5.4	0.No	0.No	0.No	1	0	0	6.655
19.2974	46	2.woman	2.Did not finish primary school but capable of reading and/or writing	1.married	1.Rural Village	0.No	0.None	0.No	0.No	0.No	0.No	97.5	58	0.No	0.No	0.No	173.583	95.04	5.3	0.No	0.No	1.Yes	0	0	0	3.42446
22.0386	46	1.man	4.Elementary school	1.married	1.Rural Village	1.Yes	0.None	0.No	0.No	0.No	0.No	NA	NA	0.No	0.No	0.No	212.63	105.12	5.4	0.No	0.No	0.No	0	0	0	NA
NA	48	1.man	4.Elementary school	1.married	1.Rural Village	1.Yes	0.None	0.No	0.No	0.No	0.No	NA	NA	0.No	0.No	0.No	162.372	141.84	5.5	NA	0.No	0.No	0	0	0	NA
18.6667	46	2.woman	1.No formal education illiterate	1.married	1.Rural Village	0.No	0.None	0.No	0.No	0.No	0.No	111	72.5	0.No	0.No	0.No	161.212	106.2	5	0.No	0.No	0.No	0	0	0	4.7406
NA	50	2.woman	4.Elementary school	1.married	1.Rural Village	0.No	0.None	0.No	0.No	0.No	0.No	NA	NA	0.No	0.No	0.No	197.939	129.6	5.8	0.No	0.No	0.No	0	0	0	NA
20.5693	54	1.man	2.Did not finish primary school but capable of reading and/or writing	1.married	1.Rural Village	1.Yes	0.None	0.No	0.No	0.No	0.No	120.5	76	0.No	0.No	0.No	227.707	107.64	5.8	0.No	0.No	1.Yes	0	0	0	5.3617
NA	56	2.woman	1.No formal education illiterate	1.married	1.Rural Village	0.No	0.None	0.No	0.No	0.No	0.No	114.5	70	0.No	0.No	0.No	231.573	114.3	5.1	0.No	0.No	0.No	0	0	0	5.59285
23.4375	55	1.man	4.Elementary school	1.married	1.Rural Village	1.Yes	0.None	0.No	0.No	0.No	0.No	109.5	69	0.No	0.No	0.No	138.016	162.72	5.7	0.No	0.No	0.No	0	0	0	5.40734
NA	69	2.woman	1.No formal education illiterate	7.widowed	1.Rural Village	0.No	0.None	0.No	0.No	0.No	0.No	121	69.5	0.No	0.No	0.No	159.279	121.86	5.1	0.No	0.No	0.No	0	0	0	7.29517
NA	41	2.woman	1.No formal education illiterate	2.married, sp abs	1.Rural Village	0.No	0.None	0.No	0.No	0.No	0.No	NA	NA	0.No	0.No	0.No	NA	NA	NA	0.No	0.No	0.No	0	0	0	NA
22.8625	48	1.man	4.Elementary school	2.married, sp abs	1.Rural Village	1.Yes	1.Yes	0.No	0.No	0.No	0.No	112.5	80.5	0.No	0.No	0.No	252.836	91.62	5.8	0.No	0.No	0.No	0	1	0	5.74275
NA	46	1.man	1.No formal education illiterate	1.married	1.Rural Village	0.No	1.Yes	0.No	0.No	0.No	0.No	NA	NA	0.No	0.No	0.No	160.826	101.34	4.9	0.No	0.No	0.No	0	0	0	NA
20.1746	48	2.woman	1.No formal education illiterate	1.married	1.Rural Village	0.No	0.None	0.No	0.No	0.No	0.No	112	76	0.No	0.No	0.No	168.171	109.62	5	0.No	0.No	NA	0	0	0	5.31997
20.7198	69	2.woman	1.No formal education illiterate	1.married	1.Rural Village	0.No	0.None	1.Yes	0.No	0.No	0.No	125.5	77.5	0.No	0.No	0.No	201.032	106.38	5.1	0.No	0.No	0.No	1	0	0	8.06569
18.7783	73	1.man	1.No formal education illiterate	1.married	1.Rural Village	1.Yes	1.Yes	0.No	0.No	0.No	0.No	137.5	83.5	0.No	0.No	0.No	NA	NA	NA	0.No	0.No	0.No	0	0	0	9.1941
17.3484	88	2.woman	1.No formal education illiterate	7.widowed	1.Rural Village	0.No	0.None	0.No	0.No	0.No	0.No	122	77.5	0.No	0.No	0.No	NA	NA	NA	NA	NA	NA	0	0	0	12.8332
21.0828	49	2.woman	5.Middle school	7.widowed	1.Rural Village	0.No	0.None	0.No	0.No	0.No	0.No	112	62	0.No	0.No	0.No	NA	NA	NA	0.No	0.No	0.No	0	0	0	3.98109
22.8928	69	1.man	1.No formal education illiterate	7.widowed	1.Rural Village	1.Yes	0.None	0.No	0.No	0.No	0.No	149	86	1.Yes	0.No	0.No	NA	NA	NA	0.No	0.No	0.No	1	0	0	8.17214
19.1111	42	2.woman	1.No formal education illiterate	1.married	1.Rural Village	0.No	0.None	0.No	0.No	0.No	0.No	107.5	56	0.No	0.No	0.No	NA	NA	NA	0.No	0.No	NA	0	0	0	3.18828
NA	55	1.man	1.No formal education illiterate	1.married	1.Rural Village	1.Yes	1.Yes	0.No	0.No	0.No	0.No	NA	NA	0.No	0.No	0.No	NA	NA	NA	0.No	0.No	0.No	0	0	0	NA
18.3785	74	2.woman	1.No formal education illiterate	1.married	1.Rural Village	0.No	0.None	1.Yes	0.No	0.No	0.No	199.5	98	1.Yes	0.No	0.No	NA	NA	NA	0.No	0.No	0.No	1	0	0	9.05389
19.0451	72	1.man	3.Sishu	1.married	1.Rural Village	1.Yes	1.Yes	0.No	0.No	0.No	0.No	111	64.5	0.No	0.No	0.No	NA	NA	NA	NA	NA	NA	0	0	0	7.70809
20.5442	65	2.woman	2.Did not finish primary school but capable of reading and/or writing	1.married	1.Rural Village	0.No	0.None	0.No	0.No	0.No	0.No	103	63	0.No	0.No	0.No	NA	NA	NA	0.No	0.No	NA	0	0	0	6.62309
20.4382	63	1.man	4.Elementary school	1.married	1.Rural Village	1.Yes	1.Yes	0.No	0.No	0.No	0.No	93	52	0.No	0.No	0.No	NA	NA	NA	0.No	0.No	NA	0	0	0	5.18939
20.5442	74	2.woman	1.No formal education illiterate	1.married	1.Rural Village	0.No	0.None	0.No	0.No	0.No	0.No	153	97	0.No	0.No	0.No	NA	NA	NA	0.No	0.No	0.No	1	0	0	10.0394
23.2335	73	1.man	1.No formal education illiterate	1.married	1.Rural Village	1.Yes	1.Yes	0.No	0.No	0.No	0.No	121	73	0.No	0.No	0.No	NA	NA	NA	0.No	0.No	0.No	0	0	0	8.42108
NA	53	1.man	2.Did not finish primary school but capable of reading and/or writing	2.married, sp abs	1.Rural Village	1.Yes	1.Yes	0.No	0.No	0.No	0.No	NA	NA	0.No	0.No	0.No	NA	NA	NA	NA	0.No	0.No	0	0	0	NA
21.0517	53	2.woman	1.No formal education illiterate	2.married, sp abs	1.Rural Village	0.No	0.None	0.No	0.No	0.No	0.No	114.5	69	0.No	0.No	0.No	NA	NA	NA	0.No	0.No	NA	0	0	0	5.09257
22.1894	63	2.woman	1.No formal education illiterate	7.widowed	1.Rural Village	0.No	0.None	0.No	0.No	0.No	0.No	126.5	92	0.No	0.No	0.No	NA	NA	NA	0.No	0.No	NA	1	0	0	8.63071
NA	47	2.woman	1.No formal education illiterate	1.married	1.Rural Village	0.No	1.Yes	0.No	0.No	0.No	0.No	NA	NA	0.No	0.No	0.No	NA	NA	NA	NA	0.No	0.No	0	0	0	NA
NA	48	1.man	5.Middle school	1.married	1.Rural Village	1.Yes	1.Yes	0.No	0.No	0.No	0.No	NA	NA	0.No	0.No	0.No	NA	NA	NA	0.No	0.No	0.No	0	0	0	NA
23.0681	64	2.woman	2.Did not finish primary school but capable of reading and/or writing	7.widowed	1.Rural Village	0.No	1.Yes	1.Yes	0.No	0.No	0.No	144	78.5	0.No	0.No	0.No	NA	NA	NA	0.No	0.No	0.No	1	0	0	6.76271
18.2615	58	2.woman	1.No formal education illiterate	1.married	1.Rural Village	0.No	0.None	0.No	0.No	0.No	0.No	105	49	0.No	0.No	0.No	NA	NA	NA	0.No	0.No	0.No	0	0	0	3.55896
23.4375	56	1.man	2.Did not finish primary school but capable of reading and/or writing	1.married	1.Rural Village	1.Yes	1.Yes	0.No	0.No	0.No	0.No	126	69	0.No	0.No	0.No	NA	NA	NA	0.No	0.No	0.No	0	0	0	5.07724
20.8117	47	2.woman	5.Middle school	2.married, sp abs	1.Rural Village	0.No	0.None	0.No	0.No	0.No	0.No	117	77	0.No	0.No	0.No	NA	NA	NA	0.No	0.No	0.No	0	0	0	5.49995
21.5139	60	2.woman	1.No formal education illiterate	1.married	1.Rural Village	0.No	0.None	0.No	1.Yes	0.No	0.No	95.5	47	1.Yes	1.Yes	0.No	NA	NA	NA	0.No	NA	NA	1	0	1	4.01702
20.9572	61	1.man	2.Did not finish primary school but capable of reading and/or writing	1.married	1.Rural Village	1.Yes	1.Yes	0.No	0.No	0.No	0.No	102	61	0.No	0.No	0.No	NA	NA	NA	0.No	0.No	0.No	0	0	0	5.41832
NA	67	2.woman	1.No formal education illiterate	7.widowed	1.Rural Village	0.No	1.Yes	0.No	0.No	0.No	0.No	NA	NA	0.No	0.No	0.No	NA	NA	NA	0.No	0.No	0.No	0	0	0	NA
NA	61	2.woman	1.No formal education illiterate	7.widowed	1.Rural Village	0.No	0.None	0.No	0.No	0.No	0.No	NA	NA	0.No	0.No	0.No	NA	NA	NA	0.No	0.No	0.No	0	0	0	NA
NA	54	1.man	5.Middle school	1.married	1.Rural Village	1.Yes	1.Yes	0.No	0.No	0.No	0.No	NA	NA	0.No	0.No	0.No	NA	NA	NA	0.No	0.No	0.No	0	0	0	NA
NA	59	2.woman	2.Did not finish primary school but capable of reading and/or writing	1.married	1.Rural Village	0.No	0.None	1.Yes	0.No	0.No	0.No	NA	NA	0.No	0.No	0.No	NA	NA	NA	0.No	0.No	NA	1	0	0	NA
22.2137	45	2.woman	2.Did not finish primary school but capable of reading and/or writing	1.married	1.Rural Village	0.No	0.None	0.No	0.No	0.No	0.No	117	74	0.No	0.No	0.No	NA	NA	NA	NA	0.No	0.No	0	0	0	5.23229
21.6128	46	1.man	1.No formal education illiterate	1.married	1.Rural Village	1.Yes	0.None	0.No	0.No	0.No	0.No	114	87	0.No	0.No	0.No	NA	NA	NA	NA	0.No	0.No	0	0	0	5.98925
20.5442	55	2.woman	2.Did not finish primary school but capable of reading and/or writing	1.married	1.Rural Village	0.No	0.None	0.No	0.No	0.No	0.No	144	77	0.No	0.No	0.No	NA	NA	NA	0.No	0.No	0.No	1	0	0	5.12474
21.6413	57	1.man	2.Did not finish primary school but capable of reading and/or writing	1.married	1.Rural Village	1.Yes	0.None	0.No	0.No	0.No	0.No	101	72	0.No	0.No	0.No	NA	NA	NA	0.No	0.No	0.No	0	0	0	5.77986
18.5529	68	2.woman	1.No formal education illiterate	5.divorced	1.Rural Village	0.No	0.None	1.Yes	0.No	1.Yes	0.No	138	73	1.Yes	0.No	0.No	NA	NA	NA	0.No	NA	NA	1	0	0	6.9756
27.9431	42	1.man	4.Elementary school	1.married	1.Rural Village	0.No	0.None	0.No	0.No	0.No	0.No	103	56	0.No	0.No	0.No	NA	NA	NA	0.No	0.No	0.No	0	0	0	3.41774
22.1003	42	2.woman	4.Elementary school	1.married	1.Rural Village	0.No	0.None	0.No	0.No	0.No	0.No	103	63	0.No	0.No	0.No	NA	NA	NA	0.No	0.No	0.No	0	0	0	4.21625
NA	68	2.woman	1.No formal education illiterate	1.married	1.Rural Village	0.No	0.None	0.No	0.No	0.No	0.No	NA	NA	0.No	0.No	0.No	NA	NA	NA	0.No	0.No	0.No	0	0	0	NA
19.9481	71	1.man	4.Elementary school	1.married	1.Rural Village	0.No	0.None	0.No	0.No	0.No	0.No	131	74	1.Yes	1.Yes	0.No	NA	NA	NA	0.No	0.No	0.No	1	0	1	8.00468
NA	70	2.woman	7.Vocational school	1.married	0.Urban Community	0.No	0.None	0.No	0.No	0.No	0.No	NA	NA	0.No	0.No	0.No	216.496	96.84	5.4	NA	NA	NA	0	1	0	NA
NA	70	1.man	7.Vocational school	1.married	0.Urban Community	1.Yes	1.Yes	0.No	0.No	0.No	0.No	NA	NA	0.No	0.No	1.Yes	257.476	126.18	6.4	NA	NA	NA	0	1	0	NA
22.6784	57	2.woman	4.Elementary school	1.married	0.Urban Community	0.No	0.None	0.No	0.No	0.No	0.No	197	114	0.No	0.No	0.No	221.522	116.82	5.2	0.No	0.No	0.No	1	0	0	7.81699
33.2222	60	1.man	4.Elementary school	1.married	0.Urban Community	0.No	1.Yes	0.No	0.No	0.No	0.No	132.5	81	0.No	0.No	0.No	147.295	101.7	4.9	0.No	0.No	0.No	0	0	0	6.77931
NA	58	2.woman	4.Elementary school	1.married	0.Urban Community	0.No	0.None	0.No	0.No	0.No	0.No	NA	NA	0.No	0.No	0.No	NA	NA	NA	0.No	NA	NA	0	0	0	NA
NA	57	1.man	4.Elementary school	1.married	0.Urban Community	1.Yes	0.None	0.No	0.No	1.Yes	0.No	NA	NA	0.No	0.No	0.No	NA	NA	NA	0.No	NA	NA	0	1	0	NA
NA	49	2.woman	6.High school	7.widowed	0.Urban Community	NA	NA	NA	NA	NA	NA	NA	NA	NA	NA	NA	NA	NA	NA	NA	NA	NA	0	NA	NA	NA
34.2455	51	2.woman	6.High school	1.married	0.Urban Community	0.No	1.Yes	1.Yes	1.Yes	0.No	0.No	125	85.5	0.No	0.No	1.Yes	288.79	146.7	6.1	NA	0.No	0.No	1	1	1	6.43072
19.1406	59	1.man	5.Middle school	1.married	0.Urban Community	1.Yes	1.Yes	0.No	0.No	0.No	0.No	108	61.5	0.No	0.No	0.No	229.64	88.02	5.1	NA	0.No	NA	0	0	0	5.24976
23.7215	53	2.woman	5.Middle school	1.married	0.Urban Community	0.No	0.None	0.No	0.No	1.Yes	0.No	135.5	90	0.No	0.No	0.No	193.687	86.04	5.6	0.No	0.No	0.No	1	0	0	6.62025
19.5404	60	1.man	5.Middle school	1.married	0.Urban Community	1.Yes	1.Yes	0.No	0.No	0.No	0.No	99	61.5	0.No	0.No	0.No	169.331	102.06	5.6	0.No	0.No	0.No	0	0	0	5.5747
24.6294	58	2.woman	4.Elementary school	1.married	0.Urban Community	0.No	0.None	0.No	0.No	0.No	0.No	99.5	62.5	0.No	0.No	0.No	142.269	437.4	9	0.No	NA	NA	0	0	1	5.33092
22.8879	64	1.man	4.Elementary school	1.married	0.Urban Community	0.No	1.Yes	0.No	0.No	0.No	1.Yes	116.5	70	0.No	0.No	0.No	172.81	99.36	5.5	1.Yes	NA	NA	0	0	0	6.73168
NA	77	1.man	1.No formal education illiterate	7.widowed	0.Urban Community	0.No	0.None	1.Yes	1.Yes	1.Yes	0.No	NA	NA	1.Yes	1.Yes	1.Yes	NA	NA	NA	NA	NA	NA	1	1	1	NA
20.2221	80	2.woman	1.No formal education illiterate	7.widowed	0.Urban Community	0.No	0.None	0.No	0.No	0.No	0.No	139	86	0.No	0.No	0.No	NA	NA	NA	0.No	NA	NA	0	0	0	11.032
NA	44	2.woman	5.Middle school	2.married, sp abs	0.Urban Community	0.No	0.None	0.No	0.No	0.No	0.No	NA	NA	0.No	0.No	0.No	NA	NA	NA	NA	NA	NA	0	0	0	NA
24.0234	51	1.man	6.High school	2.married, sp abs	0.Urban Community	1.Yes	1.Yes	0.No	0.No	0.No	0.No	108.5	70.5	0.No	0.No	0.No	NA	NA	NA	NA	0.No	NA	0	0	0	5.09717
26.8472	63	1.man	4.Elementary school	1.married	0.Urban Community	0.No	1.Yes	1.Yes	1.Yes	0.No	0.No	170.5	88.5	1.Yes	1.Yes	0.No	199.486	128.34	6.9	0.No	NA	NA	1	0	1	6.51617
21.5268	57	2.woman	5.Middle school	1.married	0.Urban Community	0.No	0.None	0.No	0.No	0.No	0.No	120.5	76	0.No	0.No	0.No	197.166	97.92	5.4	0.No	0.No	0.No	0	0	0	6.09008
23.7728	61	1.man	5.Middle school	5.divorced	0.Urban Community	1.Yes	1.Yes	0.No	0.No	0.No	0.No	132.5	72.5	0.No	0.No	0.No	163.145	93.42	5.2	0.No	NA	1.Yes	0	0	0	5.67795
NA	76	1.man	4.Elementary school	1.married	0.Urban Community	1.Yes	0.None	0.No	0.No	0.No	0.No	NA	NA	0.No	0.No	0.No	NA	NA	NA	0.No	0.No	0.No	0	0	0	NA
27.3233	65	2.woman	5.Middle school	1.married	0.Urban Community	0.No	0.None	1.Yes	0.No	1.Yes	0.No	116	80.5	1.Yes	0.No	0.No	209.151	107.1	5.1	0.No	0.No	0.No	1	1	0	7.75804
24.6441	58	1.man	4.Elementary school	1.married	0.Urban Community	1.Yes	1.Yes	0.No	0.No	0.No	0.No	124	82.5	0.No	0.No	0.No	173.97	107.82	5.5	0.No	0.No	0.No	0	0	0	6.91118
NA	53	2.woman	7.Vocational school	1.married	0.Urban Community	0.No	1.Yes	0.No	0.No	0.No	0.No	NA	NA	0.No	0.No	1.Yes	NA	NA	NA	0.No	0.No	0.No	0	1	0	NA
NA	65	1.man	9.Four Year College/Bachelor's degree	2.married, sp abs	0.Urban Community	1.Yes	1.Yes	0.No	0.No	0.No	0.No	NA	NA	0.No	0.No	0.No	NA	NA	NA	0.No	NA	NA	0	0	0	NA
21.0007	56	2.woman	6.High school	2.married, sp abs	0.Urban Community	0.No	0.None	1.Yes	0.No	0.No	0.No	127	73.5	1.Yes	0.No	0.No	NA	NA	NA	NA	NA	NA	1	0	0	5.41238
21.257	NA	2.woman	2.Did not finish primary school but capable of reading and/or writing	1.married	0.Urban Community	1.Yes	0.None	0.No	0.No	0.No	0.No	106	71	0.No	0.No	0.No	165.465	75.42	5.3	NA	NA	NA	0	0	0	NA
27.9585	NA	1.man	2.Did not finish primary school but capable of reading and/or writing	1.married	0.Urban Community	0.No	1.Yes	1.Yes	0.No	0.No	0.No	118.5	84.5	1.Yes	0.No	0.No	136.856	113.76	5.1	NA	NA	NA	1	0	0	NA
28.6501	66	1.man	9.Four Year College/Bachelor's degree	5.divorced	0.Urban Community	1.Yes	0.None	0.No	0.No	0.No	0.No	155.5	88	0.No	0.No	0.No	NA	NA	NA	0.No	0.No	NA	1	1	0	7.53559
NA	43	2.woman	5.Middle school	1.married	0.Urban Community	0.No	0.None	NA	NA	NA	NA	NA	NA	NA	NA	NA	NA	NA	NA	NA	NA	NA	0	NA	NA	NA
26.2812	44	1.man	5.Middle school	1.married	0.Urban Community	1.Yes	1.Yes	0.No	0.No	0.No	0.No	142	89	0.No	0.No	0.No	NA	NA	NA	0.No	NA	NA	1	0	0	5.52407
25.3968	62	2.woman	6.High school	1.married	0.Urban Community	0.No	0.None	0.No	0.No	0.No	0.No	116.5	62.5	0.No	0.No	0.No	NA	NA	NA	NA	NA	NA	0	0	0	5.47133
27.3833	70	1.man	2.Did not finish primary school but capable of reading and/or writing	1.married	0.Urban Community	1.Yes	1.Yes	1.Yes	0.No	0.No	0.No	123	79.5	1.Yes	0.No	1.Yes	NA	NA	NA	NA	NA	NA	1	1	0	8.51671
18.0391	49	2.woman	6.High school	1.married	0.Urban Community	0.No	0.None	0.No	0.No	1.Yes	0.No	107	67.5	0.No	0.No	0.No	NA	NA	NA	0.No	0.No	NA	0	0	0	4.66533
26.2124	48	1.man	5.Middle school	1.married	0.Urban Community	1.Yes	1.Yes	0.No	0.No	0.No	0.No	119.5	79	0.No	0.No	0.No	NA	NA	NA	0.No	0.No	NA	0	1	0	5.34455
20.8637	60	1.man	4.Elementary school	1.married	0.Urban Community	0.No	1.Yes	1.Yes	0.No	0.No	0.No	112.5	72.5	1.Yes	0.No	1.Yes	NA	NA	NA	0.No	0.No	0.No	1	1	0	6.34835
24.8279	60	2.woman	2.Did not finish primary school but capable of reading and/or writing	1.married	0.Urban Community	0.No	1.Yes	1.Yes	0.No	0.No	0.No	120	81	1.Yes	0.No	0.No	177.836	107.28	5.2	0.No	0.No	0.No	1	0	0	6.96104
20.8229	64	1.man	4.Elementary school	7.widowed	0.Urban Community	1.Yes	1.Yes	0.No	0.No	0.No	0.No	132.5	75	0.No	0.No	0.No	212.63	114.66	5.2	0.No	0.No	0.No	1	0	0	6.23511
NA	47	2.woman	6.High school	1.married	1.Rural Village	0.No	0.None	0.No	0.No	0.No	0.No	NA	NA	0.No	0.No	0.No	NA	NA	NA	0.No	0.No	0.No	0	0	0	NA
23.2899	48	1.man	6.High school	1.married	1.Rural Village	1.Yes	1.Yes	0.No	0.No	0.No	0.No	127	82.5	0.No	0.No	0.No	NA	NA	NA	0.No	0.No	0.No	0	0	0	5.39371
NA	47	1.man	8.Two/Three Year College/Associate degree	2.married, sp abs	1.Rural Village	0.No	0.None	0.No	0.No	0.No	0.No	NA	NA	0.No	0.No	0.No	244.718	97.38	5.1	0.No	0.No	0.No	0	1	0	NA
NA	45	2.woman	5.Middle school	2.married, sp abs	1.Rural Village	0.No	0.None	0.No	0.No	0.No	0.No	NA	NA	0.No	0.No	0.No	NA	NA	NA	0.No	0.No	0.No	0	0	0	NA
23.0412	43	2.woman	2.Did not finish primary school but capable of reading and/or writing	1.married	1.Rural Village	NA	NA	NA	NA	NA	NA	115.5	80.5	NA	NA	NA	174.743	86.58	4.7	NA	NA	0.No	0	0	0	5.29177
26.0548	54	1.man	4.Elementary school	1.married	1.Rural Village	1.Yes	1.Yes	0.No	0.No	0.No	0.No	141	92.5	0.No	0.No	0.No	201.805	97.38	5.2	0.No	0.No	0.No	1	0	0	6.94287
22.8363	49	2.woman	4.Elementary school	1.married	1.Rural Village	0.No	0.None	0.No	0.No	0.No	0.No	105.5	73	0.No	0.No	1.Yes	248.584	93.78	5.4	0.No	0.No	0.No	0	1	0	5.41403
NA	49	1.man	4.Elementary school	1.married	1.Rural Village	0.No	1.Yes	1.Yes	0.No	0.No	0.No	NA	NA	1.Yes	0.No	0.No	NA	NA	NA	0.No	0.No	0.No	1	0	0	NA
NA	51	2.woman	6.High school	1.married	1.Rural Village	0.No	0.None	0.No	0.No	0.No	0.No	NA	NA	0.No	0.No	0.No	NA	NA	NA	0.No	0.No	0.No	0	0	0	NA
22.3706	48	2.woman	5.Middle school	1.married	1.Rural Village	0.No	0.None	0.No	0.No	0.No	0.No	103.5	68	0.No	0.No	0.No	NA	NA	NA	0.No	0.No	0.No	0	0	0	4.70055
NA	54	1.man	5.Middle school	2.married, sp abs	1.Rural Village	1.Yes	0.None	0.No	0.No	0.No	0.No	NA	NA	1.Yes	0.No	0.No	NA	NA	NA	0.No	0.No	0.No	1	0	0	NA
27.0682	59	1.man	7.Vocational school	1.married	1.Rural Village	1.Yes	0.None	0.No	0.No	1.Yes	0.No	135	77	0.No	0.No	0.No	NA	NA	NA	0.No	0.No	0.No	0	0	0	5.95539
30.9418	60	2.woman	2.Did not finish primary school but capable of reading and/or writing	2.married, sp abs	1.Rural Village	0.No	0.None	1.Yes	1.Yes	0.No	0.No	151	87	1.Yes	1.Yes	0.No	NA	NA	NA	0.No	0.No	1.Yes	1	0	1	6.83642
NA	63	1.man	5.Middle school	1.married	1.Rural Village	1.Yes	1.Yes	0.No	0.No	0.No	0.No	NA	NA	0.No	0.No	0.No	NA	NA	NA	0.No	0.No	0.No	0	0	0	NA
NA	60	2.woman	4.Elementary school	1.married	1.Rural Village	0.No	0.None	0.No	0.No	0.No	0.No	NA	NA	0.No	0.No	0.No	262.888	97.92	5.1	0.No	0.No	0.No	0	1	0	NA
NA	53	1.man	6.High school	1.married	1.Rural Village	0.No	1.Yes	1.Yes	1.Yes	0.No	0.No	NA	NA	1.Yes	1.Yes	1.Yes	NA	NA	NA	0.No	0.No	0.No	1	1	1	NA
26.4874	78	2.woman	1.No formal education illiterate	7.widowed	1.Rural Village	0.No	0.None	0.No	0.No	0.No	0.No	132.5	78.5	0.No	0.No	0.No	168.558	93.78	5.4	0.No	NA	NA	0	0	0	9.90036
21.7153	56	2.woman	5.Middle school	1.married	1.Rural Village	0.No	0.None	0.No	0.No	0.No	0.No	122	83.5	0.No	0.No	0.No	NA	NA	NA	0.No	0.No	0.No	0	0	0	6.81484
20.2513	60	1.man	4.Elementary school	1.married	1.Rural Village	1.Yes	1.Yes	0.No	0.No	0.No	0.No	109.5	73.5	0.No	0.No	0.No	160.439	74.7	5.3	0.No	0.No	0.No	0	0	0	6.3172
23.4449	71	2.woman	1.No formal education illiterate	1.married	1.Rural Village	0.No	0.None	1.Yes	0.No	0.No	0.No	168.5	77.5	1.Yes	0.No	0.No	NA	NA	NA	NA	0.No	0.No	1	0	0	6.93895
23.1891	75	1.man	1.No formal education illiterate	1.married	1.Rural Village	1.Yes	1.Yes	0.No	0.No	0.No	0.No	110	67	0.No	0.No	0.No	163.532	85.5	5.8	NA	0.No	0.No	0	0	0	8.88331
28.5937	57	2.woman	2.Did not finish primary school but capable of reading and/or writing	1.married	1.Rural Village	0.No	1.Yes	1.Yes	0.No	0.No	0.No	134.5	76.5	1.Yes	0.No	0.No	231.187	80.28	5	0.No	0.No	0.No	1	0	0	5.63509
31.4453	48	2.woman	5.Middle school	1.married	1.Rural Village	0.No	0.None	0.No	0.No	0.No	0.No	109.5	72	0.No	0.No	0.No	190.98	87.66	5.4	0.No	0.No	0.No	0	0	0	4.90211
27.8	53	1.man	4.Elementary school	1.married	1.Rural Village	1.Yes	1.Yes	0.No	0.No	0.No	0.No	157	96.5	0.No	0.No	0.No	197.939	104.04	5.3	0.No	0.No	0.No	1	0	0	6.97671
22.3811	79	1.man	5.Middle school	1.married	1.Rural Village	0.No	1.Yes	1.Yes	0.No	0.No	0.No	148	87	0.No	0.No	0.No	NA	NA	NA	0.No	0.No	0.No	1	1	0	10.4146
28.8209	78	2.woman	1.No formal education illiterate	1.married	1.Rural Village	0.No	0.None	1.Yes	0.No	1.Yes	0.No	NA	NA	1.Yes	0.No	1.Yes	NA	NA	NA	0.No	0.No	0.No	1	1	0	9.82109
22.0508	72	2.woman	1.No formal education illiterate	7.widowed	1.Rural Village	0.No	0.None	0.No	0.No	0.No	0.No	141.5	83.5	0.No	0.No	0.No	NA	NA	NA	0.No	0.No	0.No	1	0	0	8.73094
33.1887	56	1.man	4.Elementary school	1.married	1.Rural Village	1.Yes	1.Yes	0.No	0.No	0.No	0.No	131.5	83	0.No	0.No	1.Yes	214.176	105.66	5.6	0.No	0.No	0.No	0	1	0	6.42298
24.0787	47	2.woman	4.Elementary school	1.married	1.Rural Village	0.No	0.None	0.No	0.No	0.No	0.No	143	90	0.No	0.No	0.No	178.996	98.1	5.1	1.Yes	1.Yes	1.Yes	1	0	0	5.68502
22.4972	55	1.man	4.Elementary school	1.married	1.Rural Village	1.Yes	1.Yes	1.Yes	0.No	1.Yes	0.No	157.5	94.5	1.Yes	0.No	0.No	204.125	88.38	4.9	0.No	0.No	0.No	1	0	0	6.75872
25.8865	48	2.woman	5.Middle school	1.married	1.Rural Village	0.No	0.None	0.No	0.No	0.No	0.No	110	73.5	0.No	0.No	0.No	209.924	83.34	5.2	NA	0.No	0.No	0	0	0	4.81854
18.187	68	2.woman	2.Did not finish primary school but capable of reading and/or writing	7.widowed	1.Rural Village	0.No	0.None	0.No	0.No	0.No	0.No	NA	NA	0.No	0.No	0.No	198.712	105.12	4.7	0.No	0.No	0.No	0	0	0	NA
NA	48	2.woman	5.Middle school	1.married	1.Rural Village	0.No	0.None	0.No	1.Yes	0.No	0.No	NA	NA	0.No	1.Yes	0.No	NA	NA	NA	0.No	0.No	0.No	0	0	1	NA
NA	52	1.man	2.Did not finish primary school but capable of reading and/or writing	1.married	1.Rural Village	1.Yes	0.None	1.Yes	0.No	0.No	0.No	NA	NA	0.No	0.No	0.No	170.104	100.8	5.1	0.No	0.No	0.No	1	0	0	NA
NA	63	2.woman	4.Elementary school	1.married	1.Rural Village	0.No	1.Yes	0.No	0.No	1.Yes	0.No	NA	NA	0.No	0.No	0.No	180.542	88.56	5.4	0.No	0.No	0.No	0	1	0	NA
NA	69	1.man	5.Middle school	1.married	1.Rural Village	1.Yes	0.None	1.Yes	0.No	1.Yes	0.No	NA	NA	1.Yes	0.No	0.No	170.104	90.72	5.9	0.No	0.No	0.No	1	0	0	NA
18.2652	66	2.woman	2.Did not finish primary school but capable of reading and/or writing	7.widowed	1.Rural Village	0.No	0.None	0.No	0.No	0.No	0.No	139	77.5	1.Yes	0.No	0.No	199.872	55.8	4.8	0.No	0.No	NA	1	0	0	7.4379
NA	51	2.woman	2.Did not finish primary school but capable of reading and/or writing	1.married	1.Rural Village	0.No	0.None	0.No	0.No	0.No	0.No	NA	NA	0.No	0.No	0.No	NA	NA	NA	0.No	0.No	0.No	0	0	0	NA
NA	77	1.man	4.Elementary school	7.widowed	1.Rural Village	1.Yes	0.None	1.Yes	0.No	1.Yes	0.No	NA	NA	1.Yes	0.No	0.No	NA	NA	NA	0.No	0.No	0.No	1	0	0	NA
NA	83	1.man	4.Elementary school	7.widowed	1.Rural Village	1.Yes	1.Yes	0.No	0.No	0.No	0.No	NA	NA	0.No	0.No	0.No	206.444	101.34	4.8	0.No	0.No	NA	0	0	0	NA
18.0806	72	1.man	5.Middle school	1.married	0.Urban Community	1.Yes	1.Yes	0.No	0.No	0.No	0.No	108.5	71	0.No	0.No	0.No	191.754	98.28	4.8	0.No	0.No	0.No	0	0	0	8.51247
22.1072	69	2.woman	5.Middle school	1.married	0.Urban Community	0.No	0.None	0.No	0.No	0.No	0.No	131.5	69	0.No	0.No	0.No	139.949	140.76	4.6	0.No	0.No	0.No	0	0	0	6.71728
NA	71	2.woman	1.No formal education illiterate	1.married	0.Urban Community	0.No	0.None	1.Yes	0.No	1.Yes	0.No	NA	NA	0.No	0.No	0.No	NA	NA	NA	0.No	0.No	0.No	1	0	0	NA
NA	77	1.man	1.No formal education illiterate	1.married	0.Urban Community	1.Yes	1.Yes	1.Yes	0.No	0.No	0.No	NA	NA	1.Yes	0.No	0.No	NA	NA	NA	0.No	0.No	0.No	1	0	0	NA
NA	46	1.man	4.Elementary school	1.married	0.Urban Community	1.Yes	1.Yes	0.No	0.No	0.No	0.No	NA	NA	0.No	0.No	0.No	185.955	106.2	5.2	NA	0.No	0.No	0	0	0	NA
NA	47	2.woman	5.Middle school	1.married	0.Urban Community	0.No	0.None	0.No	0.No	0.No	0.No	NA	NA	0.No	0.No	0.No	157.346	95.04	5.2	0.No	0.No	0.No	0	0	0	NA
22.3899	44	2.woman	5.Middle school	1.married	0.Urban Community	0.No	0.None	0.No	0.No	0.No	0.No	97.5	55.5	0.No	0.No	0.No	NA	NA	NA	0.No	0.No	0.No	0	0	0	3.50258
29.6815	51	1.man	5.Middle school	1.married	0.Urban Community	1.Yes	1.Yes	1.Yes	0.No	0.No	0.No	182	99.5	0.No	0.No	0.No	NA	NA	NA	0.No	0.No	0.No	1	1	0	6.01807
23.2861	49	2.woman	6.High school	1.married	0.Urban Community	0.No	0.None	0.No	0.No	0.No	0.No	126	82.5	0.No	0.No	0.No	206.831	91.98	5.2	0.No	0.No	0.No	0	0	0	5.62723
29.6886	56	1.man	5.Middle school	1.married	0.Urban Community	1.Yes	1.Yes	0.No	0.No	1.Yes	0.No	102	62.5	0.No	0.No	0.No	234.666	111.42	5.5	0.No	0.No	0.No	0	1	0	4.91224
25.1171	76	2.woman	4.Elementary school	1.married	0.Urban Community	0.No	0.None	0.No	0.No	0.No	0.No	120.5	68.5	0.No	0.No	0.No	256.316	126.54	5.6	0.No	0.No	0.No	0	1	0	8.92347
23.721	75	1.man	4.Elementary school	1.married	0.Urban Community	1.Yes	0.None	0.No	0.No	0.No	0.No	106	57	0.No	0.No	0.No	178.996	96.3	5.2	0.No	0.No	0.No	0	0	0	7.85937
21.9726	48	2.woman	1.No formal education illiterate	1.married	0.Urban Community	0.No	0.None	0.No	0.No	0.No	0.No	138	82	0.No	0.No	0.No	NA	NA	NA	NA	0.No	0.No	0	0	0	5.10858
24.1106	63	1.man	1.No formal education illiterate	1.married	0.Urban Community	1.Yes	0.None	0.No	0.No	0.No	0.No	142	83	0.No	0.No	0.No	NA	NA	NA	NA	0.No	1.Yes	1	0	0	6.86859
29.1407	49	1.man	4.Elementary school	1.married	0.Urban Community	1.Yes	0.None	0.No	0.No	0.No	0.No	147	78	0.No	0.No	1.Yes	230.8	118.98	5.4	0.No	0.No	0.No	1	1	0	4.78433
31.1034	50	2.woman	4.Elementary school	1.married	0.Urban Community	0.No	0.None	0.No	0.No	0.No	0.No	114	70.5	0.No	0.No	0.No	156.573	127.62	5.2	0.No	0.No	0.No	0	0	0	4.89459
NA	60	2.woman	1.No formal education illiterate	1.married	0.Urban Community	0.No	0.None	0.No	0.No	0.No	0.No	NA	NA	0.No	0.No	0.No	NA	NA	NA	0.No	NA	0.No	0	0	0	NA
NA	65	1.man	4.Elementary school	1.married	0.Urban Community	0.No	0.None	0.No	0.No	0.No	0.No	NA	NA	0.No	0.No	0.No	NA	NA	NA	0.No	NA	0.No	0	0	0	NA
NA	66	2.woman	4.Elementary school	1.married	0.Urban Community	0.No	0.None	1.Yes	1.Yes	1.Yes	0.No	NA	NA	1.Yes	1.Yes	0.No	157.733	250.56	8.3	0.No	0.No	NA	1	0	1	NA
NA	NA	1.man	2.Did not finish primary school but capable of reading and/or writing	1.married	0.Urban Community	0.No	0.None	1.Yes	0.No	0.No	0.No	NA	NA	0.No	0.No	0.No	180.156	140.04	5.8	NA	NA	NA	1	0	0	NA
NA	64	1.man	4.Elementary school	1.married	0.Urban Community	1.Yes	1.Yes	1.Yes	0.No	0.No	0.No	NA	NA	1.Yes	0.No	0.No	185.568	111.6	5.2	0.No	NA	0.No	1	0	0	NA
24.9511	49	2.woman	5.Middle school	1.married	0.Urban Community	0.No	0.None	1.Yes	0.No	0.No	0.No	111.5	73.5	1.Yes	0.No	0.No	150.774	83.88	4.8	0.No	NA	NA	1	0	0	5.19586
NA	62	1.man	4.Elementary school	1.married	0.Urban Community	1.Yes	1.Yes	1.Yes	0.No	0.No	1.Yes	NA	NA	1.Yes	0.No	1.Yes	NA	NA	NA	NA	NA	NA	1	1	0	NA
NA	58	2.woman	6.High school	1.married	0.Urban Community	0.No	0.None	1.Yes	0.No	0.No	0.No	NA	NA	1.Yes	0.No	0.No	NA	NA	NA	NA	NA	NA	1	0	0	NA
NA	46	1.man	5.Middle school	1.married	0.Urban Community	1.Yes	1.Yes	1.Yes	0.No	0.No	0.No	NA	NA	1.Yes	0.No	0.No	NA	NA	NA	NA	NA	0.No	1	0	0	NA
27.579	48	2.woman	5.Middle school	1.married	0.Urban Community	0.No	0.None	0.No	1.Yes	0.No	0.No	118	72	0.No	1.Yes	0.No	196.006	181.26	7.8	0.No	0.No	0.No	0	1	1	4.78904
32.3601	50	1.man	5.Middle school	1.married	0.Urban Community	1.Yes	1.Yes	1.Yes	1.Yes	0.No	0.No	127.5	91	1.Yes	1.Yes	1.Yes	246.264	135.9	7.9	0.No	0.No	0.No	1	1	1	6.51362
25.8348	45	2.woman	4.Elementary school	1.married	0.Urban Community	0.No	1.Yes	0.No	0.No	0.No	0.No	199	95	0.No	0.No	0.No	NA	NA	NA	NA	NA	0.No	1	0	0	4.45982
23.1811	45	1.man	5.Middle school	1.married	0.Urban Community	1.Yes	1.Yes	0.No	0.No	0.No	0.No	117.5	72.5	0.No	0.No	0.No	NA	NA	NA	0.No	NA	NA	0	0	0	4.76023
21.1717	66	2.woman	4.Elementary school	1.married	0.Urban Community	0.No	0.None	0.No	0.No	0.No	0.No	127	79.5	0.No	0.No	0.No	201.032	89.64	5.3	0.No	0.No	0.No	0	0	0	7.60757
NA	69	1.man	5.Middle school	1.married	0.Urban Community	1.Yes	1.Yes	1.Yes	0.No	0.No	0.No	NA	NA	1.Yes	0.No	0.No	177.449	91.44	5	NA	NA	NA	1	0	0	NA
21.2581	54	1.man	4.Elementary school	1.married	0.Urban Community	1.Yes	1.Yes	0.No	0.No	0.No	0.No	107.5	66.5	0.No	0.No	0.No	184.408	145.26	4.9	0.No	NA	0.No	0	0	1	4.92675
24.5356	51	2.woman	2.Did not finish primary school but capable of reading and/or writing	1.married	0.Urban Community	0.No	0.None	0.No	0.No	0.No	0.No	120.5	74	0.No	0.No	0.No	187.114	88.38	5	NA	0.No	0.No	0	0	0	5.28839
NA	60	2.woman	4.Elementary school	1.married	0.Urban Community	0.No	0.None	0.No	0.No	0.No	0.No	NA	NA	0.No	0.No	0.No	NA	NA	NA	0.No	0.No	0.No	0	1	0	NA
19.6405	65	1.man	2.Did not finish primary school but capable of reading and/or writing	1.married	0.Urban Community	1.Yes	1.Yes	0.No	0.No	0.No	0.No	121.5	74.5	0.No	0.No	0.No	119.846	99.9	5.2	0.No	0.No	0.No	0	0	0	7.20604
21.8058	64	2.woman	1.No formal education illiterate	1.married	0.Urban Community	0.No	0.None	0.No	0.No	0.No	0.No	106	68.5	0.No	0.No	0.No	149.228	92.16	4.7	0.No	0.No	0.No	0	0	0	6.65409
24.3159	61	1.man	4.Elementary school	1.married	0.Urban Community	1.Yes	1.Yes	0.No	0.No	0.No	0.No	143	83	0.No	0.No	0.No	206.831	89.1	5.2	0.No	0.No	0.No	1	0	0	6.72165
20.8933	61	2.woman	2.Did not finish primary school but capable of reading and/or writing	1.married	0.Urban Community	0.No	0.None	0.No	0.No	0.No	0.No	148.5	86	0.No	0.No	0.No	290.337	86.58	5.5	0.No	0.No	1.Yes	1	1	0	6.59703
21.3575	46	1.man	2.Did not finish primary school but capable of reading and/or writing	1.married	0.Urban Community	1.Yes	1.Yes	0.No	0.No	0.No	0.No	107	70	0.No	0.No	0.No	238.919	87.3	5.8	0.No	0.No	0.No	0	0	0	4.6249
21.5599	45	2.woman	5.Middle school	1.married	0.Urban Community	0.No	0.None	0.No	0.No	0.No	0.No	115.5	69	0.No	0.No	0.No	187.501	91.8	4.5	0.No	0.No	0.No	0	0	0	4.34538
NA	54	2.woman	1.No formal education illiterate	1.married	0.Urban Community	0.No	0.None	1.Yes	0.No	0.No	0.No	NA	NA	0.No	0.No	0.No	190.207	88.56	5.2	0.No	0.No	0.No	1	0	0	NA
20.1042	57	1.man	1.No formal education illiterate	1.married	0.Urban Community	1.Yes	1.Yes	0.No	0.No	0.No	0.No	148	81	0.No	0.No	0.No	176.676	85.32	5.8	0.No	0.No	0.No	1	0	0	5.79537
37.2266	46	2.woman	4.Elementary school	1.married	0.Urban Community	0.No	0.None	1.Yes	0.No	1.Yes	0.No	199.5	99	0.No	0.No	0.No	205.671	103.5	5.1	0.No	0.No	NA	1	1	0	4.82738
26.8244	45	1.man	2.Did not finish primary school but capable of reading and/or writing	1.married	0.Urban Community	1.Yes	1.Yes	0.No	0.No	0.No	0.No	134	88	0.No	0.No	0.No	177.449	115.92	5.5	0.No	0.No	0.No	0	0	0	5.66144
NA	79	1.man	6.High school	1.married	0.Urban Community	0.No	0.None	1.Yes	0.No	0.No	0.No	NA	NA	1.Yes	0.No	0.No	235.053	91.08	5.1	0.No	NA	NA	1	0	0	NA
NA	77	2.woman	1.No formal education illiterate	1.married	0.Urban Community	0.No	0.None	0.No	0.No	0.No	0.No	NA	NA	0.No	0.No	0.No	229.64	92.7	5.1	0.No	0.No	0.No	0	0	0	NA
22.913	49	2.woman	4.Elementary school	1.married	0.Urban Community	0.No	0.None	1.Yes	0.No	0.No	0.No	144	88.5	1.Yes	0.No	0.No	173.97	85.68	5.4	0.No	0.No	0.No	1	0	0	5.90985
22.1806	46	1.man	5.Middle school	1.married	0.Urban Community	1.Yes	0.None	0.No	0.No	0.No	0.No	104	72	0.No	0.No	0.No	193.687	94.14	6.5	0.No	0.No	0.No	0	0	1	5.17932
26.9075	46	2.woman	4.Elementary school	1.married	0.Urban Community	0.No	0.None	0.No	0.No	0.No	0.No	117	70.5	0.No	0.No	0.No	190.98	91.8	4.6	0.No	0.No	0.No	0	0	0	4.58633
21.5611	50	1.man	2.Did not finish primary school but capable of reading and/or writing	1.married	0.Urban Community	1.Yes	1.Yes	0.No	0.No	0.No	0.No	118.5	61	0.No	0.No	0.No	192.913	97.74	4.4	0.No	0.No	0.No	0	0	0	3.7153
28.2947	69	2.woman	1.No formal education illiterate	1.married	0.Urban Community	0.No	0.None	0.No	0.No	0.No	0.No	139.5	79.5	0.No	0.No	0.No	212.63	127.98	7.2	NA	0.No	0.No	0	0	1	7.73619
18.9525	46	2.woman	4.Elementary school	1.married	0.Urban Community	0.No	0.None	0.No	0.No	0.No	0.No	109.5	75	0.No	0.No	0.No	178.223	90.72	4.7	0.No	0.No	0.No	0	0	0	5.11665
23.2227	62	2.woman	2.Did not finish primary school but capable of reading and/or writing	1.married	0.Urban Community	0.No	0.None	0.No	0.No	0.No	0.No	118.5	67	0.No	0.No	0.No	206.058	118.08	5.4	0.No	0.No	0.No	0	0	0	5.9747
20.3482	60	1.man	4.Elementary school	1.married	0.Urban Community	1.Yes	1.Yes	0.No	1.Yes	0.No	0.No	117	66.5	0.No	1.Yes	1.Yes	213.403	283.68	9.4	0.No	0.No	0.No	0	1	1	5.49163
25.2656	76	2.woman	1.No formal education illiterate	7.widowed	0.Urban Community	0.No	0.None	0.No	0.No	0.No	0.No	133	76.5	0.No	0.No	0.No	263.661	89.64	5.2	0.No	0.No	0.No	0	1	0	9.02858
NA	83	1.man	1.No formal education illiterate	1.married	0.Urban Community	1.Yes	1.Yes	0.No	0.No	0.No	0.No	NA	NA	0.No	0.No	0.No	158.119	88.02	4.8	0.No	NA	NA	0	0	0	NA
NA	NA	2.woman	1.No formal education illiterate	1.married	0.Urban Community	0.No	0.None	0.No	0.No	0.No	0.No	NA	NA	0.No	0.No	0.No	181.315	88.38	5.3	NA	NA	NA	0	0	0	NA
NA	61	1.man	1.No formal education illiterate	1.married	0.Urban Community	1.Yes	1.Yes	0.No	0.No	0.No	0.No	NA	NA	0.No	0.No	0.No	227.707	95.4	5	0.No	NA	NA	0	0	0	NA
NA	44	2.woman	2.Did not finish primary school but capable of reading and/or writing	1.married	0.Urban Community	0.No	0.None	0.No	0.No	0.No	0.No	NA	NA	0.No	0.No	0.No	163.532	86.58	5.3	NA	0.No	0.No	0	0	0	NA
26.9994	66	2.woman	1.No formal education illiterate	1.married	0.Urban Community	0.No	0.None	1.Yes	1.Yes	0.No	0.No	164	103	1.Yes	0.No	1.Yes	293.043	146.7	6.1	0.No	0.No	0.No	1	1	1	8.81073
18.5261	69	1.man	4.Elementary school	1.married	0.Urban Community	1.Yes	0.None	0.No	0.No	0.No	0.No	135	85.5	0.No	0.No	0.No	353.352	89.1	5.8	0.No	0.No	0.No	0	1	0	8.48137
19.9534	NA	2.woman	1.No formal education illiterate	7.widowed	0.Urban Community	0.No	0.None	0.No	0.No	0.No	0.No	121.5	67.5	0.No	0.No	0.No	224.615	99.9	5.2	0.No	NA	NA	0	0	0	NA
29.5786	50	2.woman	4.Elementary school	1.married	0.Urban Community	0.No	0.None	1.Yes	0.No	0.No	0.No	126.5	75.5	1.Yes	0.No	0.No	236.213	143.64	5.5	0.No	0.No	0.No	1	0	1	5.00953
20.5761	56	1.man	4.Elementary school	1.married	0.Urban Community	1.Yes	1.Yes	0.No	0.No	0.No	0.No	139	88.5	0.No	0.No	0.No	216.496	91.08	4.6	0.No	0.No	0.No	0	0	0	6.66016
NA	59	2.woman	2.Did not finish primary school but capable of reading and/or writing	1.married	0.Urban Community	0.No	0.None	1.Yes	0.No	0.No	0.No	NA	NA	1.Yes	0.No	0.No	161.985	229.14	10.3	0.No	0.No	NA	1	0	1	NA
25.9249	53	2.woman	5.Middle school	1.married	0.Urban Community	0.No	0.None	0.No	0.No	0.No	0.No	136.5	81.5	0.No	0.No	0.No	182.475	114.66	5.4	0.No	0.No	0.No	0	0	0	5.67818
NA	56	1.man	1.No formal education illiterate	1.married	0.Urban Community	1.Yes	0.None	1.Yes	0.No	0.No	0.No	NA	NA	0.No	0.No	0.No	236.986	103.14	5.2	NA	0.No	0.No	1	0	0	NA
NA	44	1.man	5.Middle school	1.married	0.Urban Community	0.No	0.None	0.No	0.No	0.No	0.No	NA	NA	1.Yes	0.No	0.No	175.903	96.3	5.1	0.No	0.No	0.No	1	0	0	NA
30.9254	44	2.woman	2.Did not finish primary school but capable of reading and/or writing	1.married	0.Urban Community	0.No	0.None	0.No	0.No	0.No	0.No	144	97	0.No	0.No	0.No	157.733	94.5	5.8	0.No	0.No	0.No	1	0	0	6.32984
31.3883	55	2.woman	1.No formal education illiterate	1.married	0.Urban Community	0.No	0.None	0.No	0.No	0.No	0.No	137.5	83.5	0.No	0.No	0.No	176.29	87.84	5.3	0.No	0.No	0.No	1	0	0	6.31169
26.263	58	1.man	2.Did not finish primary school but capable of reading and/or writing	1.married	0.Urban Community	1.Yes	1.Yes	0.No	0.No	0.No	0.No	131	83.5	0.No	0.No	0.No	187.888	110.88	5.5	0.No	0.No	0.No	0	0	0	6.67284
19.5694	88	2.woman	1.No formal education illiterate	7.widowed	0.Urban Community	0.No	0.None	0.No	0.No	0.No	0.No	137.5	90	0.No	0.No	0.No	137.243	85.5	5.2	0.No	0.No	NA	1	0	0	13.8497
23.4601	51	1.man	5.Middle school	1.married	0.Urban Community	1.Yes	1.Yes	0.No	0.No	0.No	0.No	151.5	100	0.No	0.No	0.No	191.754	107.46	5.4	0.No	0.No	0.No	1	0	0	6.94904
28.6088	51	2.woman	2.Did not finish primary school but capable of reading and/or writing	1.married	0.Urban Community	0.No	0.None	0.No	0.No	0.No	0.No	129	86	0.No	0.No	0.No	170.877	103.68	5.9	0.No	0.No	1.Yes	0	0	0	5.95768
NA	60	1.man	2.Did not finish primary school but capable of reading and/or writing	5.divorced	0.Urban Community	1.Yes	0.None	0.No	0.No	0.No	0.No	NA	NA	0.No	0.No	0.No	180.929	99.18	5.5	0.No	0.No	0.No	0	0	0	NA
22.79	43	2.woman	4.Elementary school	1.married	0.Urban Community	0.No	0.None	0.No	0.No	0.No	0.No	100	57	0.No	0.No	0.No	154.253	91.08	4.8	0.No	0.No	0.No	0	0	0	3.63087
23.2008	46	1.man	5.Middle school	1.married	0.Urban Community	1.Yes	1.Yes	0.No	0.No	0.No	0.No	115	65.5	0.No	0.No	0.No	239.305	103.14	5.3	0.No	0.No	0.No	0	0	0	4.01263
17.8839	70	1.man	4.Elementary school	1.married	0.Urban Community	1.Yes	1.Yes	0.No	0.No	0.No	0.No	142.5	83	0.No	0.No	0.No	182.089	88.56	4.9	0.No	0.No	NA	1	0	0	8.14389
NA	68	2.woman	2.Did not finish primary school but capable of reading and/or writing	1.married	0.Urban Community	0.No	0.None	0.No	0.No	0.No	0.No	NA	NA	0.No	0.No	0.No	NA	NA	NA	NA	NA	NA	0	0	0	NA
NA	57	1.man	6.High school	1.married	0.Urban Community	0.No	1.Yes	1.Yes	0.No	0.No	0.No	NA	NA	0.No	0.No	0.No	207.991	88.74	5.5	0.No	0.No	0.No	1	0	0	NA
27.7726	51	2.woman	5.Middle school	1.married	0.Urban Community	0.No	0.None	0.No	0.No	0.No	0.No	141	86.5	0.No	0.No	0.No	248.584	109.08	6.2	0.No	0.No	0.No	1	1	0	5.85201
21.0466	58	1.man	4.Elementary school	7.widowed	0.Urban Community	1.Yes	1.Yes	0.No	0.No	0.No	0.No	130	83	0.No	0.No	0.No	214.95	95.58	4.9	NA	0.No	NA	0	0	0	6.75056
26.0953	51	2.woman	5.Middle school	1.married	0.Urban Community	0.No	0.None	1.Yes	0.No	0.No	0.No	133	89.5	1.Yes	0.No	0.No	227.707	101.88	5.1	0.No	0.No	NA	1	0	0	6.45588
21.7187	51	1.man	5.Middle school	1.married	0.Urban Community	1.Yes	1.Yes	0.No	0.No	0.No	0.No	103	76	0.No	0.No	0.No	196.779	96.84	5.2	0.No	0.No	NA	0	0	0	5.38904
22.119	60	2.woman	1.No formal education illiterate	1.married	0.Urban Community	0.No	0.None	0.No	0.No	0.No	0.No	108	70.5	0.No	0.No	0.No	189.821	81.54	5.4	0.No	NA	NA	0	0	0	6.35873
19.9686	63	1.man	4.Elementary school	1.married	0.Urban Community	1.Yes	1.Yes	0.No	0.No	0.No	0.No	145	90	1.Yes	0.No	0.No	197.553	90.18	5.4	0.No	NA	NA	1	0	0	7.51124
28.2709	51	2.woman	2.Did not finish primary school but capable of reading and/or writing	1.married	0.Urban Community	0.No	0.None	1.Yes	1.Yes	0.No	0.No	131	83.5	1.Yes	1.Yes	0.No	168.558	124.56	7.1	0.No	0.No	0.No	1	0	1	5.91743
19.1854	54	1.man	4.Elementary school	1.married	0.Urban Community	1.Yes	1.Yes	0.No	0.No	0.No	0.No	109	65	0.No	0.No	0.No	156.573	99.54	5.1	0.No	0.No	0.No	0	0	0	4.8807
23.7117	46	2.woman	4.Elementary school	1.married	0.Urban Community	0.No	0.None	0.No	0.No	0.No	0.No	123.5	76	0.No	0.No	0.No	175.13	106.56	5.2	0.No	0.No	0.No	0	0	0	4.68275
25.4971	50	1.man	5.Middle school	1.married	0.Urban Community	1.Yes	1.Yes	0.No	0.No	0.No	0.No	127	87	0.No	0.No	0.No	131.831	118.62	5.4	0.No	0.No	0.No	0	0	0	6.15384
NA	48	2.woman	4.Elementary school	1.married	0.Urban Community	0.No	0.None	1.Yes	0.No	0.No	0.No	NA	NA	0.No	0.No	0.No	225.774	99.72	5.2	0.No	1.Yes	NA	1	0	0	NA
26.7564	56	2.woman	2.Did not finish primary school but capable of reading and/or writing	1.married	0.Urban Community	0.No	0.None	0.No	0.No	0.No	0.No	102	67.5	0.No	0.No	0.No	205.671	94.5	5.1	0.No	0.No	0.No	0	0	0	5.57222
21.859	57	1.man	5.Middle school	1.married	0.Urban Community	0.No	1.Yes	0.No	0.No	0.No	0.No	108.5	71.5	0.No	0.No	0.No	151.161	79.2	4.7	0.No	NA	0.No	0	0	0	5.89877
17.6919	66	1.man	4.Elementary school	1.married	0.Urban Community	1.Yes	0.None	0.No	0.No	0.No	0.No	128.5	76.5	0.No	0.No	0.No	212.63	131.94	5.3	0.No	0.No	0.No	0	0	1	7.46361
25.5645	48	2.woman	1.No formal education illiterate	1.married	0.Urban Community	0.No	0.None	0.No	0.No	0.No	0.No	109	68.5	0.No	0.No	0.No	189.434	104.94	5.5	0.No	0.No	0.No	0	0	0	4.79396
22.5164	65	2.woman	1.No formal education illiterate	7.widowed	0.Urban Community	0.No	0.None	0.No	0.No	0.No	0.No	139.5	84	0.No	0.No	0.No	169.331	95.22	5.6	0.No	0.No	0.No	0	0	0	7.44851
22.5097	78	1.man	4.Elementary school	1.married	0.Urban Community	1.Yes	1.Yes	1.Yes	0.No	1.Yes	0.No	133	77	0.No	0.No	0.No	NA	NA	NA	NA	0.No	NA	1	0	0	9.8071
22.3188	68	2.woman	2.Did not finish primary school but capable of reading and/or writing	1.married	0.Urban Community	0.No	0.None	0.No	0.No	0.No	0.No	143	85.5	0.No	0.No	0.No	NA	NA	NA	NA	0.No	NA	1	0	0	8.13259
25.0446	59	2.woman	1.No formal education illiterate	1.married	0.Urban Community	0.No	0.None	0.No	0.No	0.No	0.No	140	88.5	0.No	0.No	0.No	297.295	98.28	5.5	0.No	1.Yes	1.Yes	1	1	0	6.93083
21.4063	65	1.man	4.Elementary school	1.married	0.Urban Community	0.No	0.None	0.No	0.No	0.No	0.No	126	72.5	0.No	0.No	0.No	198.326	93.6	5.2	0.No	0.No	0.No	0	0	0	6.6592
19.9576	63	1.man	4.Elementary school	1.married	0.Urban Community	1.Yes	1.Yes	0.No	1.Yes	0.No	0.No	97.5	62	0.No	1.Yes	0.No	142.655	94.86	9.6	0.No	0.No	NA	0	0	1	6.05491
26.154	57	2.woman	5.Middle school	1.married	0.Urban Community	0.No	0.None	1.Yes	0.No	0.No	0.No	171	84	1.Yes	0.No	0.No	193.3	99.18	5.6	0.No	0.No	0.No	1	0	0	5.20077
NA	51	2.woman	2.Did not finish primary school but capable of reading and/or writing	1.married	1.Rural Village	NA	NA	NA	NA	NA	NA	NA	NA	NA	NA	NA	168.171	102.42	5.4	NA	NA	0.No	0	0	0	NA
19.6913	58	1.man	2.Did not finish primary school but capable of reading and/or writing	7.widowed	1.Rural Village	1.Yes	1.Yes	0.No	0.No	0.No	0.No	167.5	92	0.No	0.No	0.No	171.264	101.7	5.1	0.No	1.Yes	1.Yes	1	0	0	6.04592
21.8292	53	1.man	4.Elementary school	1.married	1.Rural Village	0.No	0.None	0.No	0.No	0.No	0.No	112.5	74	0.No	0.No	0.No	NA	NA	NA	0.No	0.No	0.No	0	0	0	5.55596
24.0174	46	2.woman	1.No formal education illiterate	1.married	1.Rural Village	0.No	0.None	0.No	0.No	0.No	0.No	109.5	72.5	0.No	0.No	0.No	207.604	91.98	5.1	0.No	0.No	0.No	0	0	0	4.84185
17.3198	76	2.woman	1.No formal education illiterate	7.widowed	1.Rural Village	0.No	0.None	1.Yes	0.No	0.No	0.No	126	71.5	1.Yes	0.No	0.No	199.486	97.74	5.5	NA	0.No	0.No	1	0	0	8.88524
26.7111	50	2.woman	4.Elementary school	1.married	1.Rural Village	0.No	0.None	0.No	1.Yes	0.No	0.No	124.5	84.5	0.No	1.Yes	0.No	219.975	243.18	9.3	0.No	0.No	NA	0	1	1	5.77906
29.7608	61	1.man	1.No formal education illiterate	1.married	1.Rural Village	1.Yes	1.Yes	1.Yes	0.No	1.Yes	1.Yes	135	91	1.Yes	0.No	0.No	126.418	101.34	5.8	1.Yes	1.Yes	NA	1	0	0	8.02499
21.2421	59	2.woman	1.No formal education illiterate	7.widowed	1.Rural Village	0.No	1.Yes	0.No	0.No	0.No	0.No	148	85.5	0.No	0.No	1.Yes	159.666	83.88	5.2	0.No	0.No	0.No	1	1	0	6.36009
20.1756	55	1.man	1.No formal education illiterate	1.married	1.Rural Village	1.Yes	1.Yes	0.No	0.No	0.No	0.No	95.5	56	0.No	0.No	0.No	157.346	90	5.2	0.No	0.No	0.No	0	0	0	4.3951
27.8058	49	2.woman	6.High school	1.married	1.Rural Village	0.No	0.None	1.Yes	0.No	0.No	0.No	166	106.5	1.Yes	0.No	0.No	218.429	88.02	4.8	0.No	0.No	0.No	1	0	0	6.99075
21.8032	55	2.woman	1.No formal education illiterate	1.married	1.Rural Village	0.No	0.None	0.No	0.No	0.No	0.No	162.5	89.5	0.No	0.No	0.No	233.506	80.46	5.1	0.No	NA	0.No	1	0	0	5.80813
NA	63	1.man	4.Elementary school	1.married	1.Rural Village	1.Yes	1.Yes	NA	0.No	0.No	0.No	NA	NA	NA	0.No	0.No	NA	NA	NA	0.No	NA	NA	0	0	0	NA
17.1771	66	2.woman	2.Did not finish primary school but capable of reading and/or writing	7.widowed	1.Rural Village	0.No	0.None	1.Yes	0.No	0.No	0.No	157.5	98.5	1.Yes	0.No	0.No	153.48	90.54	5.1	0.No	0.No	0.No	1	0	0	8.49709
27.4667	59	2.woman	1.No formal education illiterate	1.married	1.Rural Village	0.No	0.None	1.Yes	0.No	0.No	0.No	142	93.5	1.Yes	0.No	0.No	190.98	230.04	9.4	0.No	0.No	NA	1	0	1	7.38741
23.682	61	1.man	5.Middle school	1.married	1.Rural Village	1.Yes	1.Yes	0.No	0.No	0.No	0.No	115	78.5	0.No	0.No	0.No	176.676	117	5.6	0.No	NA	NA	0	0	0	6.96051
21.0828	60	2.woman	1.No formal education illiterate	1.married	1.Rural Village	0.No	0.None	0.No	0.No	0.No	0.No	147.5	83.5	0.No	0.No	0.No	274.873	90.9	5.1	0.No	0.No	NA	1	1	0	6.3847
21.0105	63	1.man	4.Elementary school	1.married	1.Rural Village	1.Yes	1.Yes	1.Yes	0.No	0.No	0.No	197	103	0.No	0.No	0.No	210.697	114.3	5.1	NA	0.No	NA	1	0	0	7.71855
NA	67	2.woman	1.No formal education illiterate	1.married	1.Rural Village	0.No	0.None	0.No	0.No	0.No	0.No	NA	NA	0.No	0.No	0.No	NA	NA	NA	NA	NA	NA	0	0	0	NA
22.9883	67	2.woman	2.Did not finish primary school but capable of reading and/or writing	1.married	1.Rural Village	0.No	0.None	1.Yes	0.No	0.No	0.No	184.5	99	1.Yes	0.No	0.No	163.918	84.6	5.1	0.No	0.No	0.No	1	0	0	8.02366
NA	47	2.woman	2.Did not finish primary school but capable of reading and/or writing	1.married	1.Rural Village	0.No	0.None	0.No	0.No	0.No	0.No	NA	NA	0.No	0.No	1.Yes	228.094	105.12	4.9	0.No	0.No	0.No	0	1	0	NA
NA	50	1.man	5.Middle school	1.married	1.Rural Village	1.Yes	1.Yes	0.No	0.No	0.No	0.No	NA	NA	0.No	0.No	0.No	162.759	105.84	5.4	0.No	0.No	0.No	0	0	0	NA
26.3397	46	1.man	4.Elementary school	1.married	1.Rural Village	1.Yes	1.Yes	0.No	0.No	0.No	0.No	115	70.5	0.No	0.No	0.No	211.084	113.76	5.2	0.No	NA	NA	0	0	0	4.68275
20.6875	45	2.woman	4.Elementary school	1.married	1.Rural Village	0.No	0.None	0.No	0.No	0.No	0.No	113	73	0.No	0.No	0.No	NA	NA	NA	0.No	NA	NA	0	0	0	4.75069
17.4774	57	2.woman	2.Did not finish primary school but capable of reading and/or writing	1.married	1.Rural Village	0.No	0.None	0.No	0.No	0.No	0.No	124	65.5	0.No	0.No	0.No	160.052	91.44	4.6	NA	0.No	NA	0	0	0	4.67339
19.7736	57	1.man	2.Did not finish primary school but capable of reading and/or writing	1.married	1.Rural Village	1.Yes	1.Yes	0.No	0.No	0.No	0.No	99	61	0.No	0.No	0.No	150.387	77.58	4.9	NA	0.No	NA	0	0	0	4.95777
22.7948	57	1.man	1.No formal education illiterate	1.married	1.Rural Village	1.Yes	0.None	0.No	0.No	0.No	0.No	135	80.5	0.No	0.No	0.No	177.449	89.46	5.5	0.No	0.No	0.No	0	0	0	6.09525
24.2972	48	2.woman	1.No formal education illiterate	1.married	1.Rural Village	0.No	0.None	0.No	0.No	0.No	0.No	129.5	74	0.No	0.No	0.No	171.65	79.74	4.9	0.No	0.No	0.No	0	0	0	4.60223
NA	46	2.woman	4.Elementary school	1.married	1.Rural Village	NA	NA	NA	NA	NA	NA	NA	NA	NA	NA	NA	209.151	94.68	5.1	NA	NA	0.No	0	0	0	NA
NA	57	1.man	2.Did not finish primary school but capable of reading and/or writing	1.married	1.Rural Village	1.Yes	0.None	0.No	0.No	0.No	0.No	NA	NA	0.No	0.No	0.No	220.362	84.42	5.4	0.No	0.No	0.No	0	0	0	NA
17.7831	62	2.woman	2.Did not finish primary school but capable of reading and/or writing	1.married	1.Rural Village	0.No	0.None	0.No	0.No	0.No	0.No	106	56.5	0.No	0.No	0.No	245.878	84.6	5.3	0.No	0.No	0.No	0	1	0	5.20148
NA	66	1.man	2.Did not finish primary school but capable of reading and/or writing	1.married	1.Rural Village	1.Yes	0.None	0.No	0.No	0.No	0.No	135	66	0.No	0.No	0.No	155.413	91.26	5.2	0.No	0.No	0.No	0	0	0	5.95709
25.8948	49	2.woman	4.Elementary school	1.married	0.Urban Community	0.No	0.None	0.No	0.No	0.No	0.No	106.5	64	0.No	0.No	0.No	243.558	104.58	5.7	NA	0.No	0.No	0	1	0	4.38767
21.303	53	1.man	2.Did not finish primary school but capable of reading and/or writing	1.married	0.Urban Community	1.Yes	1.Yes	0.No	0.No	0.No	0.No	115	65.5	0.No	0.No	0.No	223.841	114.48	5.3	NA	0.No	0.No	0	0	0	4.56806
24.7917	68	2.woman	1.No formal education illiterate	7.widowed	0.Urban Community	0.No	1.Yes	0.No	0.No	0.No	0.No	116	57.5	0.No	0.No	0.No	NA	NA	NA	0.No	0.No	0.No	0	0	0	5.94094
21.4067	59	1.man	1.No formal education illiterate	1.married	0.Urban Community	0.No	1.Yes	1.Yes	0.No	0.No	0.No	169	80	0.No	0.No	0.No	158.506	95.76	5.5	0.No	0.No	1.Yes	1	0	0	5.34316
18.0055	46	2.woman	1.No formal education illiterate	1.married	0.Urban Community	0.No	0.None	0.No	0.No	0.No	0.No	116	80.5	0.No	0.No	0.No	NA	NA	NA	0.No	0.No	0.No	0	0	0	5.69035
25.6648	53	2.woman	1.No formal education illiterate	7.widowed	0.Urban Community	0.No	1.Yes	1.Yes	0.No	1.Yes	0.No	171.5	93.5	1.Yes	0.No	0.No	190.207	93.06	5	NA	0.No	0.No	1	0	0	5.67818
18.9201	74	1.man	1.No formal education illiterate	1.married	0.Urban Community	0.No	1.Yes	0.No	0.No	0.No	0.No	124.5	77	0.No	0.No	0.No	214.95	97.38	5.3	0.No	0.No	0.No	0	0	0	9.15634
18.4703	79	2.woman	1.No formal education illiterate	1.married	0.Urban Community	0.No	0.None	0.No	0.No	0.No	0.No	148	78.5	0.No	0.No	0.No	189.434	93.96	5	0.No	0.No	0.No	1	0	0	9.56811
26.8327	62	2.woman	1.No formal education illiterate	7.widowed	0.Urban Community	0.No	0.None	0.No	0.No	0.No	0.No	162.5	80	0.No	0.No	0.No	195.62	116.82	5.1	0.No	0.No	0.No	1	0	0	5.95394
25.9287	48	2.woman	4.Elementary school	1.married	0.Urban Community	0.No	0.None	1.Yes	0.No	0.No	0.No	122	73	0.No	0.No	0.No	163.532	90.72	4.4	0.No	0.No	0.No	1	0	0	4.77921
20.4635	50	1.man	4.Elementary school	1.married	0.Urban Community	1.Yes	1.Yes	0.No	0.No	1.Yes	0.No	101.5	56.5	0.No	0.No	0.No	195.62	82.44	5.3	0.No	0.No	0.No	0	1	0	3.76527
25.3946	60	1.man	1.No formal education illiterate	1.married	0.Urban Community	0.No	1.Yes	0.No	0.No	0.No	0.No	128	78	0.No	0.No	0.No	127.191	90.18	4.9	0.No	0.No	0.No	0	0	0	6.51969
22.4257	59	2.woman	1.No formal education illiterate	1.married	0.Urban Community	0.No	0.None	0.No	0.No	0.No	0.No	128.5	68.5	0.No	0.No	0.No	198.326	90	4.8	0.No	0.No	0.No	0	0	0	5.33278
21.4358	54	2.woman	1.No formal education illiterate	1.married	0.Urban Community	0.No	0.None	1.Yes	0.No	0.No	0.No	151	83.5	1.Yes	0.No	0.No	159.666	96.66	4.9	0.No	0.No	0.No	1	0	0	5.42822
22.4813	50	1.man	4.Elementary school	1.married	0.Urban Community	0.No	1.Yes	0.No	0.No	0.No	0.No	139.5	78.5	0.No	0.No	0.No	NA	NA	NA	0.No	0.No	1.Yes	0	0	0	4.96455
22.3082	55	1.man	2.Did not finish primary school but capable of reading and/or writing	1.married	0.Urban Community	0.No	0.None	0.No	0.No	0.No	0.No	142.5	84.5	0.No	0.No	0.No	NA	NA	NA	NA	NA	NA	1	0	0	6.05477
20.1361	55	2.woman	4.Elementary school	1.married	0.Urban Community	0.No	0.None	0.No	0.No	0.No	0.No	127.5	69	0.No	0.No	0.No	216.883	99.36	4.9	0.No	0.No	0.No	0	0	0	5.05794
16.2274	82	2.woman	1.No formal education illiterate	1.married	0.Urban Community	0.No	0.None	0.No	0.No	0.No	0.No	183	97.5	0.No	0.No	0.No	NA	NA	NA	NA	NA	NA	1	0	0	11.4873
17.3551	83	1.man	1.No formal education illiterate	1.married	0.Urban Community	0.No	1.Yes	0.No	0.No	0.No	0.No	176	93	0.No	0.No	0.No	134.537	89.82	5	0.No	NA	NA	1	0	0	12.0018
19.5048	46	1.man	4.Elementary school	1.married	0.Urban Community	1.Yes	1.Yes	0.No	0.No	0.No	0.No	126	79.5	0.No	0.No	0.No	112.887	77.4	4.6	0.No	0.No	0.No	0	0	0	5.17932
19.0448	42	2.woman	2.Did not finish primary school but capable of reading and/or writing	1.married	0.Urban Community	0.No	0.None	0.No	0.No	0.No	0.No	104	54.5	0.No	0.No	0.No	193.3	85.68	4.9	0.No	0.No	0.No	0	0	0	3.16992
19.3536	71	2.woman	1.No formal education illiterate	7.widowed	0.Urban Community	0.No	0.None	0.No	0.No	0.No	0.No	148	71	0.No	0.No	0.No	NA	NA	NA	0.No	NA	0.No	1	0	0	7.10406
19.8882	61	2.woman	2.Did not finish primary school but capable of reading and/or writing	1.married	0.Urban Community	0.No	1.Yes	1.Yes	0.No	0.No	0.No	141.5	79.5	0.No	0.No	0.No	206.831	97.38	5.1	0.No	0.No	0.No	1	0	0	6.24394
23.3489	59	1.man	2.Did not finish primary school but capable of reading and/or writing	1.married	0.Urban Community	1.Yes	1.Yes	0.No	0.No	0.No	0.No	131	69	0.No	0.No	0.No	209.537	96.3	4.8	0.No	0.No	NA	0	0	0	5.16675
18.2615	45	2.woman	1.No formal education illiterate	1.married	0.Urban Community	0.No	0.None	0.No	0.No	0.No	0.No	134.5	79.5	0.No	0.No	0.No	141.109	90.72	4.9	0.No	0.No	0.No	0	0	0	4.75546
17.2739	48	1.man	2.Did not finish primary school but capable of reading and/or writing	1.married	0.Urban Community	1.Yes	0.None	0.No	0.No	0.No	0.No	112.5	76	0.No	0.No	0.No	203.738	91.08	4.6	0.No	0.No	0.No	0	0	0	5.32489
29.1592	54	2.woman	1.No formal education illiterate	7.widowed	0.Urban Community	0.No	0.None	1.Yes	0.No	0.No	0.No	188	120	1.Yes	0.No	0.No	NA	NA	NA	NA	NA	NA	1	0	0	8.5445
24.4785	77	2.woman	1.No formal education illiterate	1.married	0.Urban Community	0.No	1.Yes	0.No	0.No	0.No	1.Yes	197	87	0.No	0.No	0.No	194.846	89.46	4.1	1.Yes	1.Yes	1.Yes	1	0	0	8.90867
19.2868	65	1.man	1.No formal education illiterate	2.married, sp abs	0.Urban Community	0.No	0.None	0.No	0.No	0.No	0.No	115.5	69.5	0.No	0.No	0.No	124.872	80.46	5	0.No	0.No	0.No	0	0	0	6.59214
22.604	65	2.woman	1.No formal education illiterate	2.married, sp abs	0.Urban Community	0.No	0.None	0.No	0.No	0.No	0.No	179.5	88	0.No	0.No	0.No	211.47	157.14	5.2	0.No	0.No	1.Yes	1	0	1	6.85524
20.8852	67	1.man	1.No formal education illiterate	1.married	0.Urban Community	1.Yes	1.Yes	0.No	0.No	0.No	0.No	187	88.5	0.No	0.No	0.No	126.805	148.32	5.3	0.No	0.No	0.No	1	0	1	7.11212
17.4316	58	2.woman	4.Elementary school	1.married	0.Urban Community	0.No	0.None	0.No	0.No	0.No	0.No	123	78.5	0.No	0.No	0.No	166.625	107.1	4.9	0.No	0.No	0.No	0	0	0	6.27389
26.5755	63	2.woman	1.No formal education illiterate	1.married	0.Urban Community	0.No	0.None	0.No	0.No	0.No	0.No	141	74	0.No	0.No	0.No	217.656	99.18	5.4	0.No	NA	1.Yes	1	0	0	6.01863
19.1478	69	1.man	4.Elementary school	1.married	0.Urban Community	1.Yes	1.Yes	0.No	0.No	0.No	0.No	98.5	50.5	0.No	0.No	0.No	187.888	88.2	5.1	0.No	0.No	0.No	0	1	0	5.92141
18.9181	52	2.woman	1.No formal education illiterate	7.widowed	0.Urban Community	0.No	0.None	0.No	0.No	0.No	0.No	108.5	69.5	0.No	0.No	0.No	177.449	111.6	5.5	0.No	0.No	0.No	0	0	0	5.07458
23.8502	52	1.man	2.Did not finish primary school but capable of reading and/or writing	4.separated	0.Urban Community	0.No	1.Yes	0.No	0.No	0.No	0.No	118	67	0.No	0.No	0.No	NA	NA	NA	0.No	0.No	0.No	0	0	0	4.52766
22.8557	60	2.woman	1.No formal education illiterate	1.married	0.Urban Community	0.No	0.None	0.No	0.No	0.No	0.No	105.5	54	0.No	0.No	0.No	191.754	98.28	5.2	0.No	0.No	0.No	0	0	0	4.62971
21.1035	65	1.man	2.Did not finish primary school but capable of reading and/or writing	1.married	0.Urban Community	1.Yes	1.Yes	0.No	0.No	0.No	0.No	107.5	64	0.No	0.No	0.No	204.898	89.1	5	NA	NA	NA	0	0	0	6.42705
22.2219	39	2.woman	2.Did not finish primary school but capable of reading and/or writing	1.married	0.Urban Community	0.No	0.None	1.Yes	0.No	1.Yes	0.No	142	92.5	0.No	0.No	0.No	165.851	84.06	4.8	0.No	0.No	0.No	1	0	0	5.8232
19.2568	49	1.man	2.Did not finish primary school but capable of reading and/or writing	1.married	0.Urban Community	1.Yes	1.Yes	0.No	0.No	0.No	0.No	113	67	0.No	0.No	0.No	204.898	104.94	5.5	0.No	0.No	0.No	0	0	0	4.47692
27.6956	49	2.woman	1.No formal education illiterate	1.married	0.Urban Community	0.No	0.None	0.No	0.No	0.No	0.No	118	71.5	0.No	0.No	0.No	NA	NA	NA	0.No	0.No	0.No	0	0	0	4.75954
20.6769	48	1.man	4.Elementary school	1.married	0.Urban Community	1.Yes	1.Yes	0.No	0.No	0.No	0.No	123.5	75.5	0.No	0.No	0.No	NA	NA	NA	0.No	0.No	0.No	0	0	0	4.98568
22.1757	59	2.woman	1.No formal education illiterate	7.widowed	0.Urban Community	0.No	0.None	0.No	0.No	1.Yes	0.No	135.5	82.5	0.No	0.No	0.No	155.027	63.9	5.2	0.No	0.No	0.No	0	0	0	6.4483
26.3281	57	2.woman	2.Did not finish primary school but capable of reading and/or writing	1.married	0.Urban Community	0.No	0.None	0.No	0.No	0.No	0.No	138.5	81	0.No	0.No	0.No	244.331	120.24	5.6	0.No	0.No	0.No	1	1	0	5.96599
25.36	63	1.man	2.Did not finish primary school but capable of reading and/or writing	1.married	0.Urban Community	1.Yes	1.Yes	0.No	0.No	0.No	0.No	132.5	82	0.No	0.No	0.No	221.135	89.46	5.2	0.No	0.No	0.No	0	0	0	7.25211
28.9313	54	2.woman	1.No formal education illiterate	1.married	0.Urban Community	0.No	0.None	1.Yes	0.No	0.No	0.No	142	93.5	0.No	0.No	0.No	214.563	120.96	5.9	0.No	0.No	0.No	1	0	0	6.80471
23.5078	54	1.man	4.Elementary school	1.married	0.Urban Community	1.Yes	1.Yes	0.No	0.No	0.No	0.No	139.5	85.5	0.No	0.No	0.No	227.707	165.06	8.3	0.No	0.No	0.No	1	0	1	6.15996
21.3251	48	2.woman	4.Elementary school	7.widowed	0.Urban Community	0.No	0.None	0.No	0.No	0.No	0.No	101	64	0.No	0.No	0.No	NA	NA	NA	0.No	0.No	0.No	0	0	0	4.43017
28.0087	54	1.man	4.Elementary school	1.married	0.Urban Community	0.No	1.Yes	0.No	0.No	0.No	0.No	132	78	0.No	0.No	0.No	160.052	99.72	5.2	0.No	0.No	0.No	0	0	0	5.61755
26.7514	44	2.woman	7.Vocational school	1.married	0.Urban Community	0.No	0.None	0.No	0.No	0.No	0.No	104.5	69	0.No	0.No	0.No	210.31	91.98	5.3	0.No	0.No	0.No	0	0	0	4.56281
19.7798	80	2.woman	1.No formal education illiterate	7.widowed	0.Urban Community	0.No	0.None	0.No	0.No	0.No	0.No	121	58.5	0.No	0.No	0.No	NA	NA	NA	0.No	0.No	1.Yes	0	0	0	8.86006
21.0938	62	1.man	2.Did not finish primary school but capable of reading and/or writing	1.married	0.Urban Community	0.No	0.None	0.No	0.No	0.No	0.No	113	69	0.No	0.No	0.No	165.851	98.46	4.9	0.No	0.No	0.No	0	0	0	6.09925
19.2449	61	2.woman	1.No formal education illiterate	1.married	0.Urban Community	0.No	0.None	0.No	0.No	0.No	1.Yes	136.5	73	0.No	0.No	0.No	127.578	85.68	5.1	1.Yes	1.Yes	1.Yes	0	0	0	5.922
26.9554	49	2.woman	1.No formal education illiterate	7.widowed	0.Urban Community	0.No	0.None	0.No	0.No	0.No	0.No	148.5	94	0.No	0.No	0.No	255.156	104.94	5.3	0.No	0.No	NA	1	1	0	6.18256
16.8914	44	2.woman	4.Elementary school	1.married	0.Urban Community	0.No	0.None	0.No	0.No	0.No	0.No	90	48.5	0.No	0.No	0.No	NA	NA	NA	0.No	0.No	0.No	0	0	0	2.77692
18.7133	45	1.man	4.Elementary school	1.married	0.Urban Community	1.Yes	1.Yes	0.No	0.No	0.No	0.No	138.5	87	0.No	0.No	0.No	NA	NA	NA	0.No	0.No	0.No	0	0	0	5.60899
20.8686	58	1.man	4.Elementary school	1.married	0.Urban Community	0.No	0.None	0.No	0.No	0.No	0.No	124.5	72.5	0.No	0.No	0.No	161.599	101.16	5.1	0.No	0.No	0.No	0	0	0	5.74023
23.084	61	2.woman	1.No formal education illiterate	1.married	0.Urban Community	0.No	0.None	1.Yes	0.No	0.No	0.No	121	71	1.Yes	0.No	0.No	218.042	103.14	5.5	0.No	0.No	0.No	1	0	0	6.14008
23.1972	80	2.woman	1.No formal education illiterate	7.widowed	0.Urban Community	0.No	0.None	1.Yes	0.No	1.Yes	0.No	166	71	1.Yes	0.No	0.No	199.872	88.92	5.7	NA	NA	NA	1	0	0	8.97342
30.0757	49	2.woman	5.Middle school	1.married	0.Urban Community	0.No	0.None	1.Yes	0.No	0.No	0.No	178.5	98.5	0.No	0.No	0.No	198.712	95.4	5.8	0.No	0.No	0.No	1	0	0	5.69665
22.3907	58	1.man	5.Middle school	1.married	0.Urban Community	1.Yes	1.Yes	0.No	0.No	0.No	0.No	145	96	0.No	0.No	0.No	242.398	110.52	4.9	0.No	0.No	0.No	1	1	0	7.41375
16.4731	47	1.man	4.Elementary school	1.married	0.Urban Community	0.No	1.Yes	0.No	0.No	0.No	0.No	127.5	77	0.No	0.No	0.No	NA	NA	NA	0.No	0.No	0.No	0	0	0	4.99344
23.3323	44	2.woman	2.Did not finish primary school but capable of reading and/or writing	1.married	0.Urban Community	0.No	1.Yes	0.No	0.No	0.No	0.No	107.5	63.5	0.No	0.No	0.No	NA	NA	NA	0.No	0.No	0.No	0	0	0	3.9361
26.3508	54	2.woman	1.No formal education illiterate	7.widowed	0.Urban Community	0.No	0.None	1.Yes	0.No	0.No	0.No	107	71.5	1.Yes	0.No	0.No	169.331	93.96	5.2	0.No	0.No	0.No	1	0	0	5.5408
19.389	65	1.man	1.No formal education illiterate	1.married	0.Urban Community	1.Yes	1.Yes	0.No	0.No	0.No	0.No	124.5	77.5	0.No	0.No	0.No	144.975	87.66	5	0.No	0.No	0.No	0	0	0	7.30922
18.5018	67	2.woman	1.No formal education illiterate	1.married	0.Urban Community	0.No	0.None	0.No	0.No	0.No	0.No	116.5	65	0.No	0.No	0.No	126.032	97.2	5.2	0.No	0.No	0.No	0	0	0	6.55904
17.7209	50	1.man	5.Middle school	4.separated	0.Urban Community	1.Yes	1.Yes	0.No	0.No	0.No	0.No	142.5	97	0.No	0.No	0.No	NA	NA	NA	0.No	0.No	0.No	1	0	0	6.81844
NA	70	2.woman	1.No formal education illiterate	2.married, sp abs	0.Urban Community	0.No	0.None	1.Yes	0.No	1.Yes	0.No	NA	NA	0.No	0.No	0.No	NA	NA	NA	0.No	NA	0.No	1	0	0	NA
19.1489	75	1.man	1.No formal education illiterate	2.married, sp abs	0.Urban Community	1.Yes	1.Yes	0.No	0.No	0.No	0.No	135	84.5	0.No	0.No	0.No	NA	NA	NA	0.No	NA	NA	1	0	0	9.7044
26.5698	64	1.man	5.Middle school	1.married	0.Urban Community	0.No	1.Yes	0.No	0.No	0.No	0.No	106.5	53.5	0.No	0.No	0.No	160.826	101.88	5.2	0.No	0.No	0.No	0	1	0	5.05061
30.9063	54	2.woman	5.Middle school	1.married	0.Urban Community	0.No	0.None	1.Yes	0.No	1.Yes	0.No	120	75.5	1.Yes	0.No	1.Yes	191.754	111.6	5.5	0.No	0.No	0.No	1	1	0	5.77618
25.8176	56	1.man	2.Did not finish primary school but capable of reading and/or writing	1.married	0.Urban Community	1.Yes	0.None	0.No	0.No	0.No	0.No	118	72	0.No	0.No	0.No	242.012	101.88	5.8	0.No	0.No	0.No	0	1	0	5.62378
29.1184	56	2.woman	4.Elementary school	1.married	0.Urban Community	0.No	0.None	1.Yes	0.No	0.No	0.No	136.5	88.5	1.Yes	0.No	0.No	278.352	90.36	5	0.No	0.No	0.No	1	1	0	6.70656
28.3759	55	2.woman	2.Did not finish primary school but capable of reading and/or writing	1.married	0.Urban Community	0.No	0.None	0.No	0.No	0.No	0.No	103	63	0.No	0.No	0.No	152.707	93.42	5.3	0.No	0.No	0.No	0	0	0	4.95517
23.3294	59	1.man	1.No formal education illiterate	1.married	0.Urban Community	0.No	1.Yes	0.No	0.No	0.No	0.No	101.5	59.5	0.No	0.No	0.No	NA	NA	NA	0.No	0.No	0.No	0	0	0	5.08892
20.0548	58	1.man	1.No formal education illiterate	1.married	0.Urban Community	1.Yes	1.Yes	0.No	0.No	0.No	0.No	142	78	0.No	0.No	0.No	NA	NA	NA	0.No	0.No	1.Yes	1	0	0	5.66252
23.6874	57	2.woman	1.No formal education illiterate	1.married	0.Urban Community	0.No	0.None	0.No	0.No	0.No	0.No	112.5	70.5	0.No	0.No	0.No	NA	NA	NA	0.No	0.No	0.No	0	0	0	5.69713
24.7474	69	2.woman	1.No formal education illiterate	1.married	1.Rural Village	0.No	0.None	0.No	0.No	0.No	0.No	138	63.5	0.No	0.No	0.No	211.084	96.3	5.3	0.No	0.No	NA	0	0	0	5.94676
21.6292	71	1.man	1.No formal education illiterate	1.married	1.Rural Village	0.No	0.None	0.No	0.No	0.No	0.No	153.5	95	0.No	0.No	0.No	189.047	109.62	5.5	1.Yes	1.Yes	NA	1	0	0	9.22552
18.531	61	2.woman	1.No formal education illiterate	7.widowed	1.Rural Village	0.No	0.None	0.No	0.No	0.No	0.No	121.5	67	0.No	0.No	0.No	NA	NA	NA	NA	0.No	0.No	0	0	0	6.17643
17.098	75	2.woman	1.No formal education illiterate	7.widowed	1.Rural Village	0.No	0.None	1.Yes	0.No	0.No	0.No	184	91	1.Yes	0.No	0.No	NA	NA	NA	0.No	0.No	0.No	1	0	0	9.16828
19.8754	47	2.woman	1.No formal education illiterate	1.married	1.Rural Village	0.No	0.None	0.No	0.No	0.No	0.No	127.5	76	0.No	0.No	0.No	158.893	94.14	4.9	0.No	0.No	0.No	0	0	0	4.86681
19.9465	49	1.man	1.No formal education illiterate	1.married	1.Rural Village	1.Yes	1.Yes	0.No	0.No	0.No	0.No	151.5	84.5	0.No	0.No	0.No	146.521	109.08	4.8	0.No	NA	NA	1	0	0	5.2157
19.468	71	1.man	1.No formal education illiterate	7.widowed	1.Rural Village	0.No	1.Yes	0.No	0.No	0.No	0.No	131	78	0.No	0.No	0.No	234.28	104.04	6.8	0.No	0.No	0.No	0	0	1	8.48001
24.2533	44	2.woman	1.No formal education illiterate	1.married	1.Rural Village	0.No	0.None	0.No	0.No	0.No	0.No	177	92	0.No	0.No	0.No	NA	NA	NA	0.No	0.No	0.No	1	0	0	4.99632
21.5987	48	1.man	1.No formal education illiterate	1.married	1.Rural Village	1.Yes	1.Yes	0.No	0.No	0.No	0.No	131	74.5	0.No	0.No	0.No	NA	NA	NA	0.No	0.No	0.No	0	0	0	4.87261
18.8707	74	1.man	1.No formal education illiterate	1.married	1.Rural Village	1.Yes	1.Yes	0.No	0.No	0.No	0.No	128.5	71	0.No	0.No	0.No	NA	NA	NA	0.No	NA	NA	0	0	0	8.30259
NA	70	2.woman	1.No formal education illiterate	1.married	1.Rural Village	0.No	0.None	0.No	0.No	0.No	0.No	131	78.5	0.No	0.No	0.No	NA	NA	NA	0.No	0.No	1.Yes	0	0	0	8.07839
17.4659	58	2.woman	1.No formal education illiterate	1.married	1.Rural Village	0.No	0.None	0.No	0.No	0.No	0.No	112	73	0.No	0.No	0.No	198.326	89.1	5.3	0.No	NA	0.No	0	0	0	6.19099
21.6011	62	1.man	4.Elementary school	1.married	1.Rural Village	1.Yes	1.Yes	0.No	1.Yes	1.Yes	0.No	142.5	79	0.No	0.No	0.No	179.382	98.1	5.1	0.No	0.No	0.No	1	0	1	6.29644
23.8248	62	1.man	4.Elementary school	8.never married	1.Rural Village	1.Yes	0.None	0.No	0.No	0.No	0.No	150.5	96.5	0.No	0.No	0.No	151.934	112.68	8.5	0.No	0.No	0.No	1	0	1	7.61455
28.3652	44	2.woman	4.Elementary school	1.married	1.Rural Village	0.No	0.None	0.No	0.No	0.No	0.No	119	77	0.No	0.No	0.No	136.47	81.72	5.1	NA	0.No	0.No	0	0	0	4.81726
22.0857	48	1.man	5.Middle school	1.married	1.Rural Village	1.Yes	0.None	0.No	0.No	0.No	0.No	126	83.5	0.No	0.No	0.No	221.908	79.74	5.7	NA	NA	0.No	0	0	0	5.71325
23.1038	63	1.man	4.Elementary school	1.married	1.Rural Village	0.No	0.None	1.Yes	0.No	0.No	1.Yes	177.5	113.5	0.No	0.No	0.No	209.924	97.56	4.9	1.Yes	1.Yes	NA	1	0	0	9.25781
23.8153	61	2.woman	1.No formal education illiterate	1.married	1.Rural Village	0.No	0.None	0.No	0.No	0.No	0.No	139	74	0.No	0.No	0.No	192.14	92.34	5.5	0.No	0.No	0.No	0	0	0	5.95315
23.0943	68	1.man	1.No formal education illiterate	1.married	1.Rural Village	0.No	0.None	1.Yes	0.No	0.No	0.No	134.5	80.5	1.Yes	0.No	0.No	219.975	98.64	5.7	0.No	0.No	0.No	1	0	0	7.76561
21.8411	66	2.woman	1.No formal education illiterate	1.married	1.Rural Village	0.No	0.None	0.No	0.No	0.No	0.No	140.5	88.5	0.No	0.No	0.No	180.929	94.32	5.6	0.No	0.No	0.No	1	0	0	7.92122
21.686	51	1.man	4.Elementary school	7.widowed	1.Rural Village	1.Yes	0.None	0.No	0.No	0.No	0.No	152.5	102.5	0.No	0.No	0.No	NA	NA	NA	0.No	NA	0.No	1	0	0	7.24091
20.4726	66	2.woman	1.No formal education illiterate	7.widowed	1.Rural Village	0.No	0.None	1.Yes	0.No	0.No	0.No	139.5	78	1.Yes	0.No	0.No	191.754	100.08	5.6	0.No	0.No	0.No	1	0	0	7.12426
19.2051	59	1.man	1.No formal education illiterate	1.married	1.Rural Village	0.No	1.Yes	0.No	0.No	0.No	0.No	128	84	0.No	0.No	0.No	211.084	86.4	5.1	0.No	0.No	0.No	0	0	0	6.83743
18.2682	56	2.woman	1.No formal education illiterate	1.married	1.Rural Village	0.No	0.None	0.No	0.No	0.No	0.No	114.5	80.5	0.No	0.No	0.No	202.965	97.38	5	0.No	0.No	0.No	0	0	0	6.54157
21.9084	51	2.woman	1.No formal education illiterate	7.widowed	1.Rural Village	0.No	0.None	0.No	0.No	0.No	0.No	137.5	76.5	0.No	0.No	0.No	198.326	88.92	4.8	0.No	0.No	0.No	1	0	0	4.83549
24.4853	57	2.woman	1.No formal education illiterate	1.married	1.Rural Village	0.No	0.None	0.No	0.No	1.Yes	0.No	113	67	0.No	0.No	0.No	183.635	83.7	5.4	0.No	0.No	0.No	0	0	0	5.35071
20.5896	56	1.man	2.Did not finish primary school but capable of reading and/or writing	1.married	1.Rural Village	1.Yes	1.Yes	0.No	0.No	0.No	0.No	113	67	0.No	0.No	0.No	206.058	91.08	5	0.No	0.No	0.No	0	0	0	5.04114
NA	67	1.man	4.Elementary school	7.widowed	1.Rural Village	1.Yes	1.Yes	0.No	0.No	0.No	0.No	121.5	70.5	0.No	0.No	0.No	NA	NA	NA	0.No	0.No	NA	0	0	0	7.17357
15.427	79	1.man	1.No formal education illiterate	2.married, sp abs	1.Rural Village	1.Yes	0.None	1.Yes	0.No	0.No	0.No	NA	NA	1.Yes	0.No	0.No	191.754	151.56	5.2	0.No	0.No	NA	1	0	1	NA
22.8106	91	2.woman	1.No formal education illiterate	2.married, sp abs	1.Rural Village	0.No	0.None	0.No	0.No	0.No	0.No	172	72.5	1.Yes	0.No	0.No	259.795	102.78	5.3	0.No	0.No	0.No	1	1	0	12.612
21.9586	66	2.woman	2.Did not finish primary school but capable of reading and/or writing	1.married	1.Rural Village	0.No	0.None	0.No	0.No	0.No	0.No	111	60	0.No	0.No	0.No	179.382	91.44	5.2	0.No	0.No	0.No	0	0	0	5.91596
21.6016	67	1.man	4.Elementary school	1.married	1.Rural Village	1.Yes	1.Yes	0.No	0.No	0.No	0.No	130.5	77	0.No	0.No	0.No	245.491	105.3	5	NA	0.No	1.Yes	0	1	0	7.46034
19.7681	49	2.woman	1.No formal education illiterate	2.married, sp abs	1.Rural Village	0.No	0.None	1.Yes	0.No	0.No	0.No	125.5	68.5	0.No	0.No	0.No	195.62	94.5	5	0.No	0.No	0.No	1	0	0	4.27859
NA	47	1.man	2.Did not finish primary school but capable of reading and/or writing	2.married, sp abs	1.Rural Village	1.Yes	1.Yes	1.Yes	0.No	0.No	0.No	NA	NA	0.No	0.No	0.No	191.754	102.42	5.3	0.No	0.No	NA	1	0	0	NA
20.7031	61	1.man	2.Did not finish primary school but capable of reading and/or writing	1.married	1.Rural Village	1.Yes	1.Yes	0.No	0.No	0.No	0.No	136.5	80	0.No	0.No	0.No	198.712	79.38	5.3	0.No	0.No	0.No	0	0	0	6.52434
23.1569	57	2.woman	1.No formal education illiterate	1.married	1.Rural Village	0.No	0.None	1.Yes	0.No	1.Yes	0.No	193	99.5	1.Yes	1.Yes	0.No	229.254	84.78	4.8	0.No	0.No	0.No	1	0	1	6.30465
NA	62	2.woman	1.No formal education illiterate	1.married	1.Rural Village	0.No	0.None	1.Yes	0.No	0.No	0.No	NA	NA	1.Yes	0.No	0.No	NA	NA	NA	0.No	0.No	0.No	1	0	0	NA
17.9418	74	1.man	4.Elementary school	1.married	1.Rural Village	1.Yes	1.Yes	0.No	0.No	0.No	0.No	147.5	76	0.No	0.No	0.No	191.367	96.12	5.4	0.No	0.No	0.No	1	0	0	8.27332
NA	73	2.woman	1.No formal education illiterate	1.married	1.Rural Village	0.No	0.None	1.Yes	0.No	0.No	1.Yes	NA	NA	1.Yes	0.No	0.No	172.424	87.3	5.5	1.Yes	NA	NA	1	0	0	NA
15.9658	71	1.man	4.Elementary school	1.married	1.Rural Village	1.Yes	0.None	0.No	0.No	0.No	0.No	109.5	68	0.No	0.No	0.No	158.893	85.32	5.1	0.No	0.No	0.No	0	0	0	7.83957
17.4449	70	2.woman	1.No formal education illiterate	1.married	1.Rural Village	0.No	0.None	0.No	0.No	0.No	0.No	166.5	95.5	0.No	0.No	0.No	226.548	95.04	5	0.No	0.No	0.No	1	0	0	8.87945
23.9377	70	1.man	4.Elementary school	1.married	1.Rural Village	0.No	1.Yes	0.No	0.No	0.No	0.No	149.5	91	0.No	0.No	0.No	264.434	104.58	5	0.No	0.No	NA	1	1	0	8.89456
NA	81	2.woman	1.No formal education illiterate	1.married	1.Rural Village	0.No	0.None	0.No	0.No	0.No	0.No	NA	NA	0.No	0.No	0.No	213.403	149.94	5.5	0.No	NA	NA	1	0	1	11.8857
NA	82	1.man	1.No formal education illiterate	1.married	1.Rural Village	1.Yes	0.None	0.No	0.No	0.No	0.No	NA	NA	0.No	0.No	0.No	204.511	99	5.2	0.No	NA	NA	0	0	0	NA
NA	84	2.woman	2.Did not finish primary school but capable of reading and/or writing	7.widowed	1.Rural Village	0.No	0.None	0.No	0.No	0.No	0.No	NA	NA	0.No	0.No	0.No	NA	NA	NA	NA	NA	NA	0	0	0	NA
17.2385	78	2.woman	1.No formal education illiterate	7.widowed	1.Rural Village	0.No	0.None	0.No	0.No	0.No	0.No	136.5	84	0.No	0.No	NA	224.228	100.98	4.9	0.No	0.No	0.No	0	0	0	10.5718
23.0859	55	1.man	1.No formal education illiterate	1.married	1.Rural Village	1.Yes	1.Yes	1.Yes	0.No	0.No	0.No	169.5	102.5	0.No	0.No	0.No	195.62	100.26	4.9	0.No	0.No	0.No	1	0	0	7.20062
23.0435	54	2.woman	1.No formal education illiterate	1.married	1.Rural Village	0.No	0.None	1.Yes	0.No	0.No	0.No	153.5	93	1.Yes	0.No	0.No	234.666	92.34	5.1	0.No	0.No	0.No	1	0	0	6.3237
21.4982	50	2.woman	1.No formal education illiterate	1.married	1.Rural Village	0.No	0.None	0.No	0.No	0.No	0.No	113	75	0.No	0.No	0.No	160.052	67.86	4.9	0.No	0.No	0.No	0	0	0	5.52422
20.9672	53	1.man	4.Elementary school	1.married	1.Rural Village	1.Yes	1.Yes	0.No	0.No	0.No	0.No	140	91	0.No	0.No	0.No	204.511	67.68	5.5	0.No	0.No	0.No	1	0	0	6.63043
18.0998	55	1.man	2.Did not finish primary school but capable of reading and/or writing	1.married	1.Rural Village	1.Yes	1.Yes	0.No	0.No	0.No	0.No	121.5	81	1.Yes	0.No	0.No	186.341	92.16	5	0.No	NA	0.No	1	0	0	6.52236
18.3296	60	2.woman	1.No formal education illiterate	1.married	1.Rural Village	0.No	0.None	0.No	0.No	0.No	0.No	104	68.5	0.No	0.No	0.No	196.006	89.82	5.5	0.No	0.No	0.No	0	0	0	6.19258
22.2963	65	1.man	1.No formal education illiterate	7.widowed	0.Urban Community	1.Yes	1.Yes	1.Yes	0.No	0.No	0.No	175.5	85.5	0.No	0.No	0.No	141.109	94.86	4.7	0.No	1.Yes	1.Yes	1	0	0	6.66952
17.4906	44	2.woman	1.No formal education illiterate	1.married	0.Urban Community	0.No	0.None	0.No	0.No	0.No	0.No	103.5	57	0.No	0.No	0.No	109.794	95.04	4.7	0.No	0.No	0.No	0	0	0	3.38007
21.9017	45	1.man	2.Did not finish primary school but capable of reading and/or writing	1.married	0.Urban Community	1.Yes	0.None	0.No	0.No	0.No	0.No	107.5	71	0.No	0.No	0.No	142.655	87.48	5.1	0.No	0.No	0.No	0	0	0	4.78407
18.3228	49	2.woman	5.Middle school	1.married	0.Urban Community	0.No	0.None	0.No	0.No	0.No	0.No	113	78.5	0.No	0.No	0.No	202.965	108.36	5	0.No	0.No	0.No	0	0	0	5.35453
NA	49	1.man	1.No formal education illiterate	1.married	0.Urban Community	1.Yes	1.Yes	1.Yes	0.No	1.Yes	0.No	NA	NA	1.Yes	0.No	0.No	242.785	108	5.4	0.No	0.No	0.No	1	1	0	NA
28.428	77	2.woman	1.No formal education illiterate	7.widowed	0.Urban Community	0.No	0.None	1.Yes	0.No	0.No	0.No	147	74.5	1.Yes	0.No	0.No	212.63	102.78	5.5	0.No	0.No	0.No	1	0	0	8.8945
22.4311	61	2.woman	2.Did not finish primary school but capable of reading and/or writing	4.separated	0.Urban Community	0.No	0.None	0.No	0.No	0.No	0.No	193	91	0.No	0.No	0.No	171.264	146.16	5.1	0.No	0.No	0.No	1	0	1	5.66237
18.7413	46	2.woman	2.Did not finish primary school but capable of reading and/or writing	1.married	0.Urban Community	0.No	0.None	0.No	0.No	0.No	0.No	109	61.5	0.No	0.No	0.No	185.955	85.5	4.8	0.No	0.No	NA	0	0	0	3.92585
NA	45	1.man	5.Middle school	2.married, sp abs	0.Urban Community	1.Yes	1.Yes	0.No	0.No	0.No	0.No	NA	NA	0.No	0.No	0.No	184.022	86.58	4.8	NA	0.No	0.No	0	0	0	NA
NA	57	1.man	4.Elementary school	2.married, sp abs	0.Urban Community	1.Yes	1.Yes	0.No	0.No	0.No	0.No	NA	NA	0.No	0.No	0.No	NA	NA	NA	0.No	0.No	0.No	0	0	0	NA
25.9358	58	2.woman	4.Elementary school	1.married	0.Urban Community	0.No	0.None	1.Yes	0.No	1.Yes	0.No	124.5	75.5	1.Yes	0.No	0.No	188.274	107.82	4.8	0.No	0.No	0.No	1	0	0	5.97339
19.4284	46	1.man	1.No formal education illiterate	8.never married	0.Urban Community	1.Yes	0.None	0.No	0.No	0.No	0.No	121.5	69.5	0.No	0.No	0.No	NA	NA	NA	0.No	0.No	0.No	0	0	0	4.49473
20.4148	59	2.woman	1.No formal education illiterate	1.married	0.Urban Community	0.No	0.None	0.No	0.No	0.No	0.No	112	73.5	0.No	0.No	0.No	225.001	83.34	5.1	0.No	0.No	0.No	0	0	0	6.22519
21.1219	56	1.man	4.Elementary school	1.married	0.Urban Community	1.Yes	0.None	1.Yes	0.No	0.No	0.No	152	93	1.Yes	0.No	0.No	195.62	92.88	5	0.No	0.No	0.No	1	0	0	6.82515
19.9454	57	2.woman	1.No formal education illiterate	1.married	0.Urban Community	0.No	0.None	0.No	0.No	0.No	0.No	117	70.5	0.No	0.No	0.No	180.929	92.34	5.3	0.No	0.No	0.No	0	0	0	5.56787
18.7046	59	1.man	2.Did not finish primary school but capable of reading and/or writing	1.married	0.Urban Community	1.Yes	0.None	0.No	0.No	0.No	0.No	104	63.5	0.No	0.No	0.No	234.28	91.26	4.5	0.No	0.No	0.No	0	0	0	5.58182
NA	NA	2.woman	1.No formal education illiterate	7.widowed	0.Urban Community	0.No	0.None	1.Yes	0.No	0.No	0.No	NA	NA	1.Yes	0.No	0.No	NA	NA	NA	NA	NA	NA	1	0	0	NA
21.4491	61	1.man	1.No formal education illiterate	1.married	0.Urban Community	1.Yes	1.Yes	0.No	0.No	0.No	0.No	106	61	0.No	0.No	0.No	NA	NA	NA	0.No	0.No	0.No	0	0	0	5.44947
27.0145	48	2.woman	4.Elementary school	1.married	0.Urban Community	0.No	0.None	0.No	0.No	0.No	0.No	131	77.5	0.No	0.No	0.No	NA	NA	NA	0.No	0.No	0.No	0	0	0	4.87261
NA	57	1.man	1.No formal education illiterate	1.married	0.Urban Community	1.Yes	1.Yes	0.No	0.No	0.No	0.No	NA	NA	0.No	0.No	0.No	213.79	96.48	4.9	0.No	0.No	0.No	0	0	0	NA
20.5965	54	2.woman	1.No formal education illiterate	1.married	0.Urban Community	0.No	0.None	0.No	0.No	0.No	0.No	150	92.5	0.No	0.No	0.No	395.878	123.12	5.2	0.No	0.No	0.No	1	1	0	6.70748
18.7408	71	2.woman	1.No formal education illiterate	1.married	0.Urban Community	0.No	0.None	1.Yes	0.No	0.No	0.No	156.5	66.5	0.No	0.No	0.No	293.816	102.06	5.2	0.No	0.No	0.No	1	1	0	6.46863
18.2767	74	1.man	2.Did not finish primary school but capable of reading and/or writing	1.married	0.Urban Community	1.Yes	1.Yes	0.No	0.No	0.No	0.No	114.5	65.5	0.No	0.No	0.No	193.687	90.72	5.1	0.No	0.No	0.No	0	0	0	8.20502
21.3304	53	2.woman	1.No formal education illiterate	1.married	0.Urban Community	0.No	0.None	0.No	0.No	0.No	0.No	99.5	58	0.No	0.No	0.No	209.537	94.32	4.9	0.No	0.No	0.No	0	0	0	4.25234
24.6482	56	1.man	5.Middle school	1.married	0.Urban Community	1.Yes	0.None	0.No	0.No	0.No	0.No	108	77	0.No	0.No	0.No	240.852	102.06	4.9	0.No	0.No	0.No	0	1	0	6.28892
20.6269	57	1.man	4.Elementary school	1.married	0.Urban Community	0.No	1.Yes	0.No	0.No	0.No	0.No	119.5	76.5	0.No	0.No	0.No	NA	NA	NA	NA	NA	NA	0	0	0	6.08491
20.6051	NA	1.man	5.Middle school	1.married	0.Urban Community	0.No	0.None	0.No	0.No	0.No	0.No	114.5	73	0.No	0.No	0.No	NA	NA	NA	0.No	NA	NA	0	0	0	NA
NA	45	2.woman	4.Elementary school	2.married, sp abs	0.Urban Community	0.No	0.None	0.No	0.No	0.No	0.No	NA	NA	0.No	0.No	NA	NA	NA	NA	0.No	0.No	0.No	0	NA	0	NA
NA	45	1.man	6.High school	1.married	0.Urban Community	1.Yes	1.Yes	0.No	0.No	0.No	0.No	NA	NA	0.No	0.No	0.No	202.965	114.3	5.1	0.No	0.No	0.No	0	0	0	NA
20.1697	60	2.woman	1.No formal education illiterate	1.married	0.Urban Community	0.No	0.None	0.No	0.No	0.No	0.No	156.5	75.5	0.No	0.No	0.No	NA	NA	NA	0.No	NA	NA	1	0	0	5.1697
18.4331	59	1.man	1.No formal education illiterate	1.married	0.Urban Community	1.Yes	1.Yes	0.No	0.No	0.No	0.No	157	90.5	0.No	0.No	0.No	NA	NA	NA	0.No	0.No	0.No	1	0	0	6.88932
19.9312	56	1.man	4.Elementary school	1.married	0.Urban Community	0.No	1.Yes	0.No	0.No	0.No	0.No	102.5	60	0.No	0.No	0.No	193.3	98.46	5.1	0.No	0.No	0.No	0	0	0	4.58225
24.2532	55	2.woman	4.Elementary school	1.married	0.Urban Community	0.No	0.None	0.No	0.No	0.No	0.No	121.5	76	0.No	0.No	0.No	228.867	93.78	4.8	0.No	0.No	0.No	0	0	0	5.4947
15.0684	75	2.woman	1.No formal education illiterate	7.widowed	0.Urban Community	0.No	0.None	0.No	0.No	0.No	1.Yes	142.5	88.5	0.No	0.No	0.No	260.955	94.86	5.2	1.Yes	1.Yes	NA	1	1	0	9.85413
15.104	73	2.woman	1.No formal education illiterate	1.married	1.Rural Village	0.No	0.None	0.No	0.No	0.No	0.No	129.5	76.5	0.No	0.No	0.No	NA	NA	NA	0.No	0.No	0.No	0	0	0	8.69189
16.4865	77	1.man	1.No formal education illiterate	1.married	1.Rural Village	1.Yes	0.None	0.No	0.No	0.No	0.No	132.5	66	0.No	0.No	0.No	148.068	125.46	5.1	0.No	0.No	NA	0	0	0	8.46478
17.4689	58	2.woman	1.No formal education illiterate	1.married	1.Rural Village	0.No	0.None	0.No	0.No	0.No	0.No	133.5	81.5	0.No	0.No	0.No	151.161	95.22	4.9	0.No	0.No	0.No	0	0	0	6.27389
19.8792	58	1.man	2.Did not finish primary school but capable of reading and/or writing	1.married	1.Rural Village	1.Yes	1.Yes	1.Yes	0.No	1.Yes	0.No	179	112	1.Yes	0.No	0.No	249.357	91.08	4.7	0.No	0.No	0.No	1	1	0	8.23238
19.3315	49	2.woman	1.No formal education illiterate	1.married	1.Rural Village	0.No	0.None	0.No	0.No	0.No	0.No	108.5	68.5	0.No	0.No	0.No	235.053	115.92	5.2	NA	0.No	0.No	0	0	0	4.89837
18.2932	49	1.man	2.Did not finish primary school but capable of reading and/or writing	1.married	1.Rural Village	1.Yes	1.Yes	0.No	0.No	0.No	0.No	140.5	93.5	0.No	0.No	0.No	230.027	112.14	5	NA	0.No	0.No	1	0	0	6.37097
17.6204	64	1.man	4.Elementary school	1.married	1.Rural Village	1.Yes	1.Yes	0.No	0.No	0.No	0.No	128	72.5	0.No	0.No	0.No	164.692	84.78	5.1	0.No	0.No	0.No	0	0	0	6.47822
16.3864	63	2.woman	2.Did not finish primary school but capable of reading and/or writing	1.married	1.Rural Village	1.Yes	0.None	0.No	0.No	0.No	0.No	118	72	0.No	0.No	0.No	NA	NA	NA	NA	NA	NA	0	0	0	6.41769
15.6395	63	1.man	1.No formal education illiterate	1.married	1.Rural Village	0.No	1.Yes	0.No	0.No	0.No	0.No	102	57	0.No	0.No	0.No	175.903	79.38	5	0.No	0.No	0.No	0	0	0	5.53145
19.1519	58	2.woman	1.No formal education illiterate	1.married	1.Rural Village	1.Yes	1.Yes	1.Yes	0.No	1.Yes	0.No	166	99	0.No	0.No	0.No	190.98	88.92	4.8	0.No	0.No	0.No	1	0	0	7.2635
19.7921	48	2.woman	1.No formal education illiterate	1.married	1.Rural Village	0.No	0.None	0.No	0.No	0.No	1.Yes	100.5	63.5	0.No	0.No	0.No	168.171	87.84	4.8	1.Yes	1.Yes	0.No	0	0	0	4.52849
17.3513	54	1.man	5.Middle school	1.married	1.Rural Village	1.Yes	1.Yes	0.No	0.No	1.Yes	0.No	121.5	71	0.No	0.No	0.No	202.965	83.16	4.8	0.No	0.No	NA	0	0	0	5.17749
23.6143	54	2.woman	1.No formal education illiterate	1.married	1.Rural Village	0.No	1.Yes	0.No	0.No	0.No	0.No	165.5	98.5	0.No	0.No	0.No	242.398	93.6	5.5	0.No	0.No	0.No	1	1	0	7.04009
21.1011	55	1.man	2.Did not finish primary school but capable of reading and/or writing	1.married	1.Rural Village	1.Yes	1.Yes	0.No	0.No	0.No	0.No	105.5	68	0.No	0.No	0.No	335.955	113.58	4.8	0.No	0.No	0.No	0	1	0	5.52553
20.8798	61	1.man	5.Middle school	1.married	1.Rural Village	1.Yes	1.Yes	0.No	0.No	0.No	0.No	162	90.5	0.No	0.No	0.No	202.965	86.4	4.6	0.No	0.No	0.No	1	0	0	6.99686
19.4799	61	2.woman	1.No formal education illiterate	1.married	1.Rural Village	0.No	0.None	0.No	0.No	0.No	0.No	98.5	63.5	0.No	0.No	0.No	222.682	74.88	5	0.No	0.No	0.No	0	0	0	5.93238
19.2889	69	2.woman	1.No formal education illiterate	7.widowed	1.Rural Village	0.No	0.None	1.Yes	1.Yes	0.No	1.Yes	179	105.5	1.Yes	1.Yes	1.Yes	186.728	73.08	4.7	NA	NA	NA	1	1	1	9.35327
19.6183	53	1.man	2.Did not finish primary school but capable of reading and/or writing	1.married	1.Rural Village	1.Yes	1.Yes	0.No	0.No	0.No	0.No	119.5	76	0.No	0.No	0.No	453.868	217.8	4.7	0.No	0.No	0.No	0	1	1	5.59161
19.1897	52	2.woman	1.No formal education illiterate	1.married	1.Rural Village	0.No	0.None	0.No	0.No	0.No	0.No	119.5	61	0.No	0.No	0.No	233.506	85.5	5	0.No	0.No	0.No	0	0	0	4.0162
17.8844	46	1.man	2.Did not finish primary school but capable of reading and/or writing	1.married	1.Rural Village	1.Yes	1.Yes	0.No	0.No	0.No	0.No	115	69.5	0.No	0.No	0.No	207.991	88.02	4.5	0.No	NA	0.No	0	0	0	4.58633
26.6133	46	2.woman	2.Did not finish primary school but capable of reading and/or writing	1.married	1.Rural Village	0.No	0.None	1.Yes	0.No	0.No	0.No	128	76.5	0.No	0.No	0.No	254.769	127.08	5.1	0.No	NA	NA	1	1	1	4.85631
15.5752	69	2.woman	1.No formal education illiterate	4.separated	1.Rural Village	1.Yes	0.None	0.No	0.No	0.No	0.No	138	85	0.No	0.No	0.No	173.97	124.56	4.7	0.No	0.No	0.No	0	0	0	8.30394
15.9186	70	2.woman	4.Elementary school	7.widowed	1.Rural Village	1.Yes	1.Yes	0.No	0.No	0.No	0.No	116	74	0.No	0.No	0.No	179.382	87.48	5.5	0.No	0.No	0.No	0	0	0	8.19427
21.8237	59	1.man	1.No formal education illiterate	1.married	1.Rural Village	1.Yes	1.Yes	0.No	0.No	0.No	1.Yes	148.5	86.5	0.No	0.No	1.Yes	266.754	116.1	4.7	1.Yes	NA	1.Yes	1	1	0	6.5365
21.2111	57	2.woman	2.Did not finish primary school but capable of reading and/or writing	1.married	1.Rural Village	0.No	0.None	0.No	0.No	0.No	0.No	115.5	75	0.No	0.No	0.No	225.388	82.62	4.6	0.No	NA	0.No	0	0	0	6.01769
19.6917	83	1.man	1.No formal education illiterate	4.separated	1.Rural Village	1.Yes	1.Yes	0.No	0.No	0.No	0.No	163	96	0.No	0.No	0.No	166.238	87.84	4.8	0.No	0.No	NA	1	0	0	11.8205
17.3051	51	1.man	5.Middle school	1.married	1.Rural Village	1.Yes	1.Yes	0.No	0.No	0.No	0.No	110	77	0.No	0.No	0.No	212.63	80.64	5.3	0.No	0.No	0.No	0	0	0	5.97781
21.1486	53	2.woman	2.Did not finish primary school but capable of reading and/or writing	1.married	1.Rural Village	0.No	0.None	0.No	0.No	0.No	0.No	137.5	86.5	0.No	0.No	0.No	224.228	104.76	4.8	0.No	0.No	1.Yes	0	0	0	6.16704
21.1743	57	2.woman	2.Did not finish primary school but capable of reading and/or writing	1.married	1.Rural Village	0.No	0.None	1.Yes	0.No	1.Yes	0.No	134	75.5	1.Yes	0.No	0.No	NA	NA	NA	0.No	0.No	NA	1	0	0	5.62474
27.5048	61	1.man	2.Did not finish primary school but capable of reading and/or writing	1.married	1.Rural Village	0.No	1.Yes	1.Yes	0.No	0.No	0.No	136.5	85	1.Yes	0.No	0.No	204.511	125.28	4.9	0.No	0.No	NA	1	0	0	7.14744
19.4862	NA	2.woman	1.No formal education illiterate	7.widowed	1.Rural Village	0.No	0.None	0.No	0.No	1.Yes	0.No	127	79	0.No	0.No	NA	167.784	97.38	4.9	NA	NA	NA	0	0	0	NA
19.1325	63	2.woman	1.No formal education illiterate	1.married	1.Rural Village	0.No	1.Yes	0.No	0.No	0.No	0.No	118.5	81.5	0.No	0.No	0.No	210.31	89.46	5.3	0.No	0.No	1.Yes	0	0	0	7.35058
17.1391	73	1.man	4.Elementary school	1.married	1.Rural Village	1.Yes	1.Yes	0.No	0.No	0.No	0.No	114	61	0.No	0.No	0.No	194.46	98.64	5	0.No	0.No	0.No	0	0	0	7.52498
20.0378	68	1.man	4.Elementary school	1.married	1.Rural Village	1.Yes	1.Yes	0.No	0.No	0.No	0.No	121.5	81	0.No	0.No	0.No	194.073	91.8	5.2	0.No	1.Yes	1.Yes	0	0	0	8.20395
19.1433	68	2.woman	1.No formal education illiterate	1.married	1.Rural Village	0.No	1.Yes	0.No	0.No	0.No	0.No	135	75.5	0.No	0.No	0.No	250.517	100.98	5	0.No	0.No	0.No	0	1	0	7.51077
16.7495	55	2.woman	2.Did not finish primary school but capable of reading and/or writing	1.married	1.Rural Village	0.No	0.None	0.No	0.No	0.No	0.No	88.5	58.5	0.No	0.No	0.No	174.743	88.2	5.3	0.No	0.No	0.No	0	0	0	4.87296
21.1568	53	1.man	2.Did not finish primary school but capable of reading and/or writing	1.married	1.Rural Village	1.Yes	1.Yes	0.No	0.No	0.No	0.No	126	77.5	0.No	0.No	0.No	191.754	104.94	5	0.No	0.No	0.No	0	0	0	5.47449
22.2499	46	2.woman	1.No formal education illiterate	4.separated	1.Rural Village	0.No	0.None	0.No	0.No	0.No	0.No	105.5	75	0.No	0.No	0.No	220.362	77.58	4.9	0.No	0.No	NA	0	0	0	5.25163
24.1911	47	2.woman	2.Did not finish primary school but capable of reading and/or writing	1.married	1.Rural Village	0.No	0.None	1.Yes	0.No	0.No	1.Yes	130.5	87.5	1.Yes	0.No	0.No	189.434	107.82	5.2	1.Yes	1.Yes	0.No	1	0	0	5.91392
21.5744	45	1.man	2.Did not finish primary school but capable of reading and/or writing	1.married	1.Rural Village	1.Yes	0.None	0.No	0.No	0.No	0.No	104.5	57	0.No	0.No	0.No	211.857	128.34	5.5	0.No	0.No	0.No	0	0	1	3.52523
17.4316	56	2.woman	2.Did not finish primary school but capable of reading and/or writing	1.married	1.Rural Village	0.No	0.None	0.No	0.No	0.No	0.No	97.5	64.5	0.No	0.No	0.No	NA	NA	NA	NA	NA	0.No	0	0	0	5.47426
26.1328	54	1.man	4.Elementary school	1.married	1.Rural Village	0.No	1.Yes	0.No	0.No	0.No	0.No	186	117	0.No	0.No	0.No	NA	NA	NA	NA	NA	0.No	1	0	0	7.93557
21.6292	57	1.man	5.Middle school	1.married	0.Urban Community	1.Yes	0.None	0.No	0.No	0.No	0.No	112.5	55	0.No	0.No	0.No	187.114	74.52	4.7	0.No	0.No	NA	0	0	0	3.98573
24.9425	49	2.woman	1.No formal education illiterate	1.married	0.Urban Community	0.No	0.None	1.Yes	0.No	0.No	0.No	107	59.5	0.No	0.No	0.No	187.114	90.9	4.8	0.No	0.No	0.No	1	0	0	3.88193
23.3975	71	2.woman	1.No formal education illiterate	7.widowed	0.Urban Community	0.No	0.None	0.No	0.No	0.No	0.No	138.5	72	0.No	0.No	0.No	267.527	95.58	5.1	0.No	0.No	0.No	0	1	0	7.48432
23.5461	55	1.man	4.Elementary school	1.married	0.Urban Community	1.Yes	1.Yes	0.No	0.No	0.No	0.No	121	71	0.No	0.No	0.No	158.893	95.58	5.1	0.No	NA	NA	0	0	0	4.90379
24.883	53	2.woman	1.No formal education illiterate	1.married	0.Urban Community	0.No	0.None	0.No	0.No	0.No	0.No	116.5	63.5	0.No	0.No	0.No	220.749	111.06	5.1	0.No	0.No	0.No	0	0	0	4.35419
22.0293	53	2.woman	1.No formal education illiterate	7.widowed	0.Urban Community	0.No	0.None	0.No	0.No	0.No	0.No	118.5	81.5	0.No	0.No	0.No	263.275	97.74	5.3	0.No	0.No	0.No	0	1	0	5.80549
24.6532	50	2.woman	1.No formal education illiterate	1.married	0.Urban Community	0.No	0.None	0.No	0.No	0.No	0.No	104.5	65.5	0.No	0.No	0.No	248.97	119.52	5.2	0.No	0.No	0.No	0	1	0	4.45986
20.1565	48	1.man	5.Middle school	1.married	0.Urban Community	1.Yes	1.Yes	0.No	0.No	0.No	0.No	124.5	79	0.No	0.No	0.No	183.248	83.16	5.2	0.No	0.No	0.No	0	0	0	5.26098
NA	44	1.man	4.Elementary school	1.married	0.Urban Community	1.Yes	1.Yes	0.No	0.No	0.No	0.No	NA	NA	0.No	0.No	0.No	NA	NA	NA	0.No	0.No	0.No	0	0	0	NA
26.8378	47	2.woman	1.No formal education illiterate	1.married	0.Urban Community	0.No	0.None	0.No	0.No	0.No	0.No	136	84.5	0.No	0.No	0.No	190.207	87.3	5	0.No	0.No	0.No	0	0	0	5.46098
22.0437	59	1.man	5.Middle school	7.widowed	0.Urban Community	1.Yes	1.Yes	0.No	0.No	0.No	0.No	121.5	68.5	0.No	0.No	0.No	159.279	95.22	5.2	0.No	0.No	0.No	0	0	0	5.28089
23.5405	72	1.man	2.Did not finish primary school but capable of reading and/or writing	1.married	0.Urban Community	1.Yes	1.Yes	0.No	0.No	0.No	0.No	161.5	79.5	0.No	0.No	0.No	NA	NA	NA	NA	NA	NA	1	0	0	7.63361
27.4379	60	2.woman	1.No formal education illiterate	1.married	0.Urban Community	0.No	1.Yes	0.No	0.No	0.No	0.No	126	70	0.No	0.No	NA	NA	NA	NA	NA	NA	NA	0	NA	0	5.47605
21.5262	73	2.woman	1.No formal education illiterate	1.married	0.Urban Community	0.No	0.None	1.Yes	0.No	0.No	0.No	176	81	0.No	0.No	0.No	217.269	86.4	5.1	0.No	0.No	0.No	1	0	0	7.77116
21.0288	76	1.man	2.Did not finish primary school but capable of reading and/or writing	1.married	0.Urban Community	1.Yes	0.None	0.No	0.No	0.No	0.No	98.5	48.5	0.No	0.No	0.No	170.877	90.54	4.7	0.No	0.No	0.No	0	0	0	7.47102
22.6217	75	2.woman	1.No formal education illiterate	7.widowed	0.Urban Community	0.No	0.None	0.No	0.No	0.No	0.No	151	75	0.No	0.No	0.No	193.3	100.8	5	0.No	0.No	0.No	1	0	0	8.29406
21.8778	49	1.man	2.Did not finish primary school but capable of reading and/or writing	8.never married	0.Urban Community	1.Yes	1.Yes	0.No	0.No	0.No	0.No	128.5	75.5	0.No	0.No	0.No	NA	NA	NA	0.No	NA	NA	0	0	0	5.17603
19.9965	36	2.woman	1.No formal education illiterate	1.married	0.Urban Community	0.No	0.None	0.No	0.No	0.No	0.No	99	61.5	0.No	0.No	0.No	146.908	91.44	4.6	0.No	0.No	0.No	0	0	0	3.85828
22.073	54	1.man	1.No formal education illiterate	1.married	0.Urban Community	1.Yes	1.Yes	0.No	0.No	0.No	0.No	128	77.5	0.No	0.No	0.No	214.563	106.2	5.2	0.No	0.No	0.No	0	0	0	5.57662
28.0038	49	2.woman	5.Middle school	1.married	0.Urban Community	0.No	0.None	0.No	1.Yes	0.No	0.No	123	80	0.No	0.No	0.No	NA	NA	NA	0.No	0.No	NA	0	0	1	5.87514
24.5677	49	1.man	5.Middle school	1.married	0.Urban Community	1.Yes	0.None	0.No	0.No	0.No	0.No	109.5	61	0.No	0.No	0.No	NA	NA	NA	0.No	0.No	NA	0	0	0	4.05051
21.7596	55	1.man	5.Middle school	1.married	0.Urban Community	1.Yes	1.Yes	1.Yes	0.No	0.No	0.No	196.5	130.5	0.No	0.No	0.No	NA	NA	NA	0.No	1.Yes	0.No	1	0	0	9.31247
23.8205	51	2.woman	1.No formal education illiterate	2.married, sp abs	0.Urban Community	0.No	1.Yes	0.No	0.No	0.No	0.No	129.5	88.5	0.No	0.No	0.No	196.393	99	5.1	0.No	0.No	0.No	1	1	0	6.51123
24.9061	56	2.woman	2.Did not finish primary school but capable of reading and/or writing	1.married	0.Urban Community	0.No	0.None	0.No	0.No	0.No	0.No	147	73	0.No	0.No	0.No	273.713	90.18	5.4	0.No	0.No	NA	1	1	0	4.55647
23.8415	59	1.man	1.No formal education illiterate	1.married	0.Urban Community	1.Yes	0.None	0.No	0.No	0.No	0.No	117	66	0.No	0.No	0.No	172.424	87.48	5.4	1.Yes	1.Yes	0.No	0	0	0	5.17194
28.6461	46	1.man	5.Middle school	1.married	0.Urban Community	0.No	0.None	0.No	0.No	0.No	0.No	122	79	0.No	0.No	0.No	197.553	93.24	5.1	0.No	0.No	0.No	0	0	0	5.20342
23.0453	41	2.woman	1.No formal education illiterate	1.married	0.Urban Community	0.No	0.None	0.No	0.No	0.No	0.No	105	58.5	0.No	0.No	0.No	202.578	96.3	5.1	0.No	0.No	0.No	0	0	0	3.66022
27.7625	57	2.woman	6.High school	1.married	0.Urban Community	0.No	1.Yes	0.No	NA	0.No	0.No	120	69.5	0.No	NA	0.No	NA	NA	NA	0.No	NA	1.Yes	0	0	NA	5.32486
21.0579	58	1.man	5.Middle school	1.married	0.Urban Community	1.Yes	1.Yes	0.No	0.No	0.No	0.No	109	67	0.No	0.No	NA	167.011	83.88	5	0.No	0.No	0.No	0	0	0	5.65215
19.9348	57	2.woman	1.No formal education illiterate	1.married	0.Urban Community	0.No	0.None	0.No	0.No	0.No	0.No	100.5	58	0.No	0.No	0.No	248.197	92.88	5.4	0.No	0.No	0.No	0	1	0	4.78714
18.2837	62	1.man	4.Elementary school	1.married	0.Urban Community	1.Yes	1.Yes	0.No	0.No	0.No	0.No	119	76	0.No	0.No	0.No	131.831	89.1	5.3	0.No	NA	NA	0	0	0	6.63894
25.0819	55	1.man	5.Middle school	2.married, sp abs	0.Urban Community	1.Yes	0.None	0.No	0.No	0.No	0.No	106	50	0.No	0.No	0.No	211.47	103.68	5.1	NA	0.No	0.No	0	0	0	3.29036
NA	48	2.woman	1.No formal education illiterate	2.married, sp abs	0.Urban Community	0.No	0.None	0.No	0.No	0.No	0.No	NA	NA	0.No	0.No	0.No	163.918	115.2	5.3	NA	0.No	0.No	0	0	0	NA
NA	43	2.woman	1.No formal education illiterate	2.married, sp abs	0.Urban Community	0.No	0.None	NA	NA	NA	NA	NA	NA	NA	NA	NA	NA	NA	NA	NA	NA	0.No	0	NA	NA	NA
19.0654	57	1.man	1.No formal education illiterate	2.married, sp abs	0.Urban Community	1.Yes	1.Yes	0.No	0.No	0.No	0.No	144	81.5	0.No	0.No	0.No	262.501	88.2	4.8	0.No	NA	NA	1	1	0	5.80571
22.4891	50	1.man	6.High school	1.married	0.Urban Community	1.Yes	1.Yes	0.No	0.No	0.No	0.No	134	76	0.No	0.No	0.No	232.347	84.78	5.2	0.No	0.No	NA	0	0	0	4.69471
22.4636	47	2.woman	1.No formal education illiterate	1.married	0.Urban Community	0.No	0.None	0.No	0.No	0.No	0.No	114.5	64	0.No	0.No	0.No	204.511	82.26	5.3	0.No	0.No	0.No	0	0	0	4.28238
27.9461	67	1.man	5.Middle school	1.married	0.Urban Community	1.Yes	1.Yes	0.No	0.No	1.Yes	0.No	193.5	111.5	1.Yes	0.No	0.No	226.548	124.74	5.4	0.No	0.No	0.No	1	0	0	8.99153
24.4414	63	2.woman	1.No formal education illiterate	1.married	0.Urban Community	0.No	0.None	0.No	0.No	0.No	0.No	136.5	81	0.No	0.No	0.No	167.784	156.06	5.3	0.No	0.No	0.No	0	0	1	6.85822
25.8619	79	2.woman	1.No formal education illiterate	7.widowed	0.Urban Community	0.No	0.None	0.No	0.No	0.No	0.No	181	85	0.No	0.No	0.No	225.774	97.74	5	0.No	0.No	1.Yes	1	0	0	9.51291
20.7345	60	1.man	2.Did not finish primary school but capable of reading and/or writing	1.married	0.Urban Community	1.Yes	1.Yes	0.No	0.No	0.No	0.No	137	75	0.No	1.Yes	0.No	NA	NA	NA	0.No	0.No	0.No	0	0	1	5.88624
23.207	62	2.woman	1.No formal education illiterate	1.married	0.Urban Community	0.No	0.None	0.No	0.No	0.No	0.No	151.5	82.5	0.No	0.No	0.No	236.986	101.88	5.1	0.No	0.No	0.No	1	0	0	6.68565
27.1882	79	2.woman	1.No formal education illiterate	7.widowed	0.Urban Community	0.No	0.None	0.No	0.No	0.No	0.No	117	67	0.No	0.No	NA	223.068	86.94	5.2	0.No	0.No	0.No	0	0	0	9.69693
17.7183	48	1.man	1.No formal education illiterate	2.married, sp abs	0.Urban Community	1.Yes	0.None	0.No	0.No	0.No	0.No	107	61	0.No	0.No	0.No	171.264	80.64	5.2	0.No	0.No	0.No	0	0	0	3.96807
NA	35	2.woman	1.No formal education illiterate	2.married, sp abs	0.Urban Community	0.No	0.None	0.No	0.No	0.No	0.No	NA	NA	0.No	0.No	NA	NA	NA	NA	0.No	NA	NA	0	NA	0	NA
27.0763	68	2.woman	1.No formal education illiterate	7.widowed	0.Urban Community	0.No	0.None	1.Yes	0.No	0.No	0.No	151	85	1.Yes	0.No	0.No	209.151	114.48	5	0.No	0.No	0.No	1	0	0	7.68406
26.7934	43	1.man	2.Did not finish primary school but capable of reading and/or writing	1.married	1.Rural Village	1.Yes	0.None	0.No	0.No	0.No	0.No	132.5	87.5	0.No	0.No	0.No	NA	NA	NA	0.No	NA	NA	0	0	0	5.57092
21.4895	47	2.woman	1.No formal education illiterate	1.married	1.Rural Village	0.No	0.None	0.No	0.No	0.No	0.No	126	74.5	0.No	0.No	0.No	NA	NA	NA	0.No	NA	NA	0	0	0	4.9009
20.4677	59	1.man	4.Elementary school	1.married	1.Rural Village	1.Yes	1.Yes	0.No	0.No	0.No	0.No	108	60.5	0.No	0.No	0.No	159.666	92.34	4.9	0.No	0.No	NA	0	0	0	4.79318
21.2239	60	2.woman	1.No formal education illiterate	1.married	1.Rural Village	0.No	0.None	0.No	0.No	0.No	0.No	109.5	55	0.No	0.No	0.No	NA	NA	NA	0.No	0.No	NA	0	0	0	4.54663
24.3764	51	2.woman	1.No formal education illiterate	1.married	1.Rural Village	0.No	0.None	0.No	0.No	0.No	0.No	120	73.5	0.No	0.No	0.No	183.248	105.84	4.9	0.No	0.No	0.No	0	0	0	5.02672
22.7815	51	1.man	4.Elementary school	1.married	1.Rural Village	1.Yes	0.None	0.No	0.No	0.No	0.No	154	98	0.No	0.No	0.No	187.501	90.18	4.9	0.No	0.No	0.No	1	0	0	6.6622
20.4033	49	2.woman	1.No formal education illiterate	7.widowed	1.Rural Village	0.No	0.None	0.No	0.No	0.No	0.No	113	65.5	0.No	0.No	0.No	170.877	96.3	5	0.No	0.No	0.No	0	0	0	4.40254
NA	48	1.man	2.Did not finish primary school but capable of reading and/or writing	1.married	1.Rural Village	1.Yes	1.Yes	0.No	0.No	0.No	0.No	NA	NA	0.No	0.No	0.No	NA	NA	NA	NA	NA	NA	0	0	0	NA
24.7669	49	2.woman	1.No formal education illiterate	1.married	1.Rural Village	0.No	0.None	0.No	0.No	0.No	0.No	125.5	79	0.No	0.No	0.No	158.119	90.18	4.7	NA	0.No	NA	0	0	0	5.32478
21.2969	55	1.man	2.Did not finish primary school but capable of reading and/or writing	1.married	1.Rural Village	1.Yes	1.Yes	0.No	0.No	0.No	0.No	125.5	76.5	0.No	0.No	0.No	185.181	107.46	5.3	NA	0.No	0.No	0	0	0	5.80813
23.7709	53	2.woman	1.No formal education illiterate	1.married	1.Rural Village	0.No	0.None	0.No	0.No	0.No	0.No	106.5	63	0.No	0.No	0.No	194.073	91.8	5.4	NA	0.No	0.No	0	0	0	4.7412
21.0927	59	1.man	4.Elementary school	1.married	1.Rural Village	1.Yes	0.None	0.No	0.No	0.No	0.No	138	84.5	0.No	0.No	0.No	217.269	95.94	4.8	0.No	0.No	0.No	0	0	0	6.74404
21.9237	59	2.woman	1.No formal education illiterate	1.married	1.Rural Village	0.No	0.None	0.No	0.No	0.No	0.No	153.5	88.5	0.No	0.No	0.No	208.764	92.16	5.1	0.No	0.No	0.No	1	0	0	6.58839
NA	42	1.man	4.Elementary school	1.married	1.Rural Village	1.Yes	1.Yes	0.No	0.No	0.No	0.No	NA	NA	0.No	0.No	0.No	NA	NA	NA	NA	NA	NA	0	0	0	NA
NA	45	2.woman	1.No formal education illiterate	1.married	1.Rural Village	0.No	1.Yes	0.No	0.No	0.No	0.No	NA	NA	0.No	0.No	0.No	NA	NA	NA	NA	NA	NA	0	0	0	NA
18.3891	55	2.woman	1.No formal education illiterate	1.married	1.Rural Village	0.No	0.None	0.No	0.No	0.No	0.No	105	68	0.No	0.No	0.No	NA	NA	NA	0.No	0.No	0.No	0	0	0	5.48442
18.9873	58	1.man	4.Elementary school	1.married	1.Rural Village	1.Yes	0.None	0.No	0.No	0.No	0.No	107	62.5	0.No	0.No	0.No	NA	NA	NA	0.No	NA	NA	0	0	0	5.28947
23.8147	62	2.woman	1.No formal education illiterate	1.married	1.Rural Village	0.No	0.None	0.No	0.No	0.No	0.No	104.5	68.5	0.No	0.No	0.No	269.847	97.02	5	0.No	0.No	0.No	0	1	0	6.38985
22.8909	66	1.man	4.Elementary school	1.married	1.Rural Village	0.No	1.Yes	0.No	0.No	0.No	0.No	105	62.5	0.No	0.No	1.Yes	213.403	91.62	4.5	0.No	0.No	0.No	0	1	0	6.39928
31.8747	61	2.woman	1.No formal education illiterate	7.widowed	1.Rural Village	0.No	0.None	1.Yes	0.No	0.No	0.No	144.5	85	1.Yes	0.No	0.No	248.584	90.54	5	0.No	0.No	0.No	1	1	0	6.74762
18.6286	59	1.man	2.Did not finish primary school but capable of reading and/or writing	1.married	1.Rural Village	1.Yes	1.Yes	0.No	0.No	0.No	0.No	157	77.5	0.No	0.No	0.No	201.419	102.24	5.3	0.No	0.No	0.No	1	0	0	5.48324
22.3674	60	2.woman	1.No formal education illiterate	1.married	1.Rural Village	0.No	0.None	0.No	0.No	0.No	0.No	133.5	74.5	0.No	0.No	0.No	189.434	66.96	5	0.No	0.No	0.No	0	0	0	5.92778
23.0189	51	1.man	2.Did not finish primary school but capable of reading and/or writing	1.married	1.Rural Village	1.Yes	0.None	0.No	0.No	0.No	0.No	121.5	78	0.No	0.No	0.No	280.285	103.68	5.2	0.No	0.No	0.No	0	1	0	5.5551
24.1709	49	2.woman	1.No formal education illiterate	1.married	1.Rural Village	0.No	0.None	0.No	0.No	0.No	0.No	123.5	77	0.No	0.No	0.No	283.764	113.4	5.2	0.No	0.No	0.No	0	1	0	5.12645
21.2024	69	2.woman	1.No formal education illiterate	1.married	1.Rural Village	0.No	0.None	0.No	0.No	0.No	0.No	116.5	65	0.No	0.No	0.No	NA	NA	NA	0.No	0.No	NA	0	0	0	7.0265
16.8058	71	1.man	1.No formal education illiterate	1.married	1.Rural Village	1.Yes	1.Yes	0.No	0.No	0.No	0.No	123	63.5	0.No	0.No	0.No	NA	NA	NA	0.No	NA	NA	0	0	0	7.12908
22.1383	45	2.woman	1.No formal education illiterate	1.married	1.Rural Village	0.No	0.None	0.No	0.No	0.No	0.No	109.5	68	0.No	0.No	0.No	189.047	105.12	4.7	0.No	0.No	0.No	0	0	0	4.35492
22.4278	47	1.man	5.Middle school	1.married	1.Rural Village	1.Yes	1.Yes	0.No	0.No	0.No	0.No	117	81.5	0.No	0.No	0.No	155.413	95.4	4.6	0.No	0.No	0.No	0	0	0	5.64605
21.6968	54	1.man	4.Elementary school	1.married	1.Rural Village	1.Yes	0.None	0.No	0.No	0.No	0.No	114	59.5	0.No	0.No	0.No	167.784	90	4.9	0.No	0.No	0.No	0	0	0	4.12338
25.924	52	2.woman	1.No formal education illiterate	1.married	1.Rural Village	0.No	0.None	0.No	0.No	0.No	0.No	124.5	73	0.No	0.No	0.No	179.769	115.92	5.5	0.No	0.No	0.No	0	0	0	5.05432
25.2629	51	2.woman	1.No formal education illiterate	1.married	1.Rural Village	0.No	0.None	0.No	0.No	0.No	0.No	138	91	0.No	0.No	0.No	223.841	103.5	5	0.No	0.No	0.No	1	0	0	6.42568
22.8982	51	1.man	4.Elementary school	1.married	1.Rural Village	1.Yes	0.None	0.No	0.No	0.No	0.No	126	87	0.No	0.No	0.No	255.929	90.9	5.1	0.No	0.No	0.No	0	1	0	6.37033
24.2359	54	1.man	4.Elementary school	1.married	1.Rural Village	1.Yes	0.None	0.No	0.No	0.No	0.No	116	63.5	0.No	0.No	0.No	186.341	92.7	5.1	0.No	0.No	NA	0	0	0	4.35364
24.7119	50	2.woman	1.No formal education illiterate	1.married	1.Rural Village	0.No	0.None	0.No	0.No	0.No	0.No	104	56	0.No	0.No	0.No	232.347	96.66	5.5	0.No	0.No	NA	0	0	0	3.94516
20.0655	53	2.woman	1.No formal education illiterate	1.married	1.Rural Village	0.No	0.None	0.No	0.No	0.No	0.No	123	72.5	0.No	0.No	0.No	225.774	85.86	4.6	0.No	0.No	0.No	0	0	0	5.13331
22.4143	52	1.man	4.Elementary school	1.married	1.Rural Village	1.Yes	1.Yes	0.No	0.No	0.No	0.No	140	85	0.No	0.No	0.No	190.594	86.4	4.7	0.No	0.No	0.No	0	0	0	5.92027
24.9377	55	2.woman	1.No formal education illiterate	1.married	1.Rural Village	0.No	1.Yes	0.No	0.No	0.No	0.No	128.5	85.5	0.No	0.No	0.No	265.594	306.36	11.6	0.No	0.No	0.No	0	1	1	6.65082
21.2163	64	1.man	4.Elementary school	1.married	1.Rural Village	1.Yes	0.None	0.No	0.No	0.No	0.No	128.5	75	0.No	0.No	0.No	188.274	94.68	5.3	0.No	0.No	0.No	0	0	0	6.59202
23.7729	74	1.man	2.Did not finish primary school but capable of reading and/or writing	1.married	1.Rural Village	1.Yes	1.Yes	0.No	0.No	0.No	0.No	113.5	61.5	0.No	0.No	0.No	NA	NA	NA	0.No	0.No	0.No	0	0	0	8.01964
NA	73	2.woman	1.No formal education illiterate	1.married	1.Rural Village	1.Yes	0.None	0.No	0.No	0.No	0.No	NA	NA	0.No	0.No	0.No	NA	NA	NA	0.No	0.No	0.No	0	0	0	NA
25.7055	66	2.woman	1.No formal education illiterate	7.widowed	1.Rural Village	0.No	0.None	1.Yes	0.No	0.No	0.No	153	79	1.Yes	0.No	0.No	NA	NA	NA	0.No	0.No	0.No	1	0	0	6.79005
21.1184	55	1.man	2.Did not finish primary school but capable of reading and/or writing	1.married	1.Rural Village	1.Yes	1.Yes	0.No	0.No	0.No	0.No	121	75.5	0.No	0.No	0.No	166.238	87.66	4.9	0.No	0.No	0.No	0	0	0	5.49983
26.8864	54	2.woman	1.No formal education illiterate	1.married	1.Rural Village	0.No	0.None	0.No	0.No	0.No	0.No	134	87.5	0.No	0.No	NA	262.888	102.78	5.1	0.No	0.No	0.No	0	1	0	6.37488
20.4233	59	1.man	2.Did not finish primary school but capable of reading and/or writing	1.married	1.Rural Village	1.Yes	0.None	0.No	0.No	0.No	0.No	141.5	95	0.No	0.No	0.No	207.991	95.22	5.1	0.No	0.No	0.No	1	0	0	7.50675
25.6586	57	2.woman	1.No formal education illiterate	1.married	1.Rural Village	0.No	0.None	0.No	0.No	1.Yes	0.No	104	73	0.No	0.No	0.No	272.94	103.68	5.2	0.No	0.No	0.No	0	1	0	6.07974
20.9055	46	2.woman	1.No formal education illiterate	1.married	1.Rural Village	0.No	0.None	0.No	0.No	0.No	0.No	152	91	0.No	0.No	0.No	116.753	77.4	4.4	0.No	0.No	0.No	1	0	0	5.58429
24.9318	49	1.man	6.High school	1.married	1.Rural Village	1.Yes	1.Yes	0.No	0.No	0.No	0.No	112	69	0.No	0.No	0.No	218.816	87.3	5	0.No	0.No	0.No	0	0	0	4.85374
22.4432	46	2.woman	1.No formal education illiterate	1.married	1.Rural Village	0.No	0.None	0.No	0.No	0.No	0.No	117.5	69.5	0.No	0.No	0.No	252.45	94.32	5.1	0.No	0.No	0.No	0	1	0	4.29225
21.0712	46	1.man	6.High school	1.married	1.Rural Village	1.Yes	1.Yes	0.No	0.No	0.No	0.No	112	81	0.No	0.No	0.No	166.238	81.72	5.3	0.No	0.No	0.No	0	0	0	5.69035
21.5578	50	2.woman	1.No formal education illiterate	2.married, sp abs	1.Rural Village	0.No	0.None	0.No	0.No	0.No	0.No	126	76.5	0.No	0.No	0.No	202.192	98.28	NA	0.No	0.No	0.No	0	0	0	5.09947
NA	54	1.man	2.Did not finish primary school but capable of reading and/or writing	2.married, sp abs	1.Rural Village	1.Yes	0.None	0.No	0.No	1.Yes	0.No	NA	NA	0.No	0.No	0.No	NA	NA	NA	0.No	0.No	NA	0	0	0	NA
17.199	43	1.man	2.Did not finish primary school but capable of reading and/or writing	1.married	1.Rural Village	1.Yes	0.None	0.No	0.No	1.Yes	0.No	131	79.5	0.No	0.No	0.No	166.238	100.62	5.1	0.No	0.No	0.No	0	0	0	4.82188
19.8131	38	2.woman	1.No formal education illiterate	1.married	1.Rural Village	0.No	0.None	1.Yes	0.No	0.No	0.No	114	67	0.No	0.No	0.No	204.511	108	5.3	0.No	0.No	0.No	1	0	0	4.21631
19.3382	43	2.woman	1.No formal education illiterate	1.married	1.Rural Village	0.No	0.None	0.No	0.No	0.No	0.No	117	73.5	0.No	0.No	0.No	183.635	91.26	4.9	0.No	0.No	0.No	0	0	0	4.71953
22.1765	48	1.man	5.Middle school	1.married	1.Rural Village	1.Yes	0.None	0.No	0.No	0.No	0.No	116	73	0.No	0.No	0.No	198.712	92.52	5.1	0.No	0.No	0.No	0	0	0	4.85295
22.83	52	2.woman	1.No formal education illiterate	1.married	1.Rural Village	0.No	0.None	1.Yes	0.No	0.No	0.No	166.5	94.5	0.No	0.No	0.No	209.537	118.44	4.9	0.No	0.No	0.No	1	0	0	5.98103
25.0781	53	1.man	2.Did not finish primary school but capable of reading and/or writing	1.married	1.Rural Village	1.Yes	1.Yes	0.No	0.No	0.No	0.No	128.5	73	0.No	0.No	0.No	245.491	93.78	5.2	0.No	0.No	0.No	0	1	0	5.23006
19.6913	60	2.woman	1.No formal education illiterate	1.married	1.Rural Village	0.No	0.None	0.No	0.No	0.No	0.No	119	62.5	0.No	0.No	1.Yes	197.553	77.94	5.1	0.No	0.No	0.No	0	1	0	5.15413
21.4985	63	1.man	4.Elementary school	1.married	1.Rural Village	1.Yes	1.Yes	0.No	0.No	0.No	0.No	118	73.5	0.No	0.No	NA	189.434	69.84	5.2	0.No	0.No	0.No	0	0	0	6.49544
23.3729	82	2.woman	1.No formal education illiterate	7.widowed	1.Rural Village	0.No	0.None	1.Yes	0.No	0.No	0.No	NA	NA	1.Yes	0.No	0.No	233.12	91.08	5	1.Yes	NA	NA	1	0	0	NA
18.0146	89	2.woman	1.No formal education illiterate	7.widowed	1.Rural Village	1.Yes	0.None	1.Yes	0.No	0.No	0.No	NA	NA	1.Yes	0.No	0.No	NA	NA	NA	0.No	0.No	0.No	1	0	0	NA
28.6654	60	2.woman	1.No formal education illiterate	1.married	1.Rural Village	0.No	0.None	1.Yes	1.Yes	1.Yes	0.No	144.5	80.5	1.Yes	0.No	0.No	189.821	192.96	7.4	0.No	0.No	0.No	1	0	1	6.30162
20.1546	62	1.man	2.Did not finish primary school but capable of reading and/or writing	1.married	1.Rural Village	1.Yes	0.None	0.No	0.No	0.No	0.No	142.5	77	0.No	0.No	0.No	236.986	164.7	5.3	0.No	0.No	0.No	1	0	1	6.32758
22.5377	66	2.woman	1.No formal education illiterate	2.married, sp abs	1.Rural Village	0.No	0.None	0.No	0.No	0.No	0.No	124.5	72	0.No	0.No	0.No	207.604	95.94	5.3	0.No	0.No	NA	0	0	0	6.97515
18.296	70	1.man	1.No formal education illiterate	2.married, sp abs	1.Rural Village	1.Yes	1.Yes	0.No	0.No	0.No	0.No	138	86.5	0.No	0.No	0.No	210.31	92.88	5.4	0.No	0.No	0.No	1	0	0	8.7938
19.1009	89	2.woman	1.No formal education illiterate	7.widowed	1.Rural Village	1.Yes	0.None	0.No	0.No	0.No	0.No	191.5	91.5	0.No	0.No	0.No	225.388	98.46	5.2	0.No	0.No	0.No	1	0	0	13.1135
18.7485	83	1.man	5.Middle school	1.married	1.Rural Village	1.Yes	0.None	1.Yes	0.No	0.No	0.No	159	79.5	1.Yes	0.No	0.No	142.269	109.62	5.2	0.No	0.No	0.No	1	0	0	10.6986
20.3676	82	2.woman	1.No formal education illiterate	1.married	1.Rural Village	0.No	0.None	1.Yes	0.No	0.No	0.No	152	68	1.Yes	0.No	0.No	NA	NA	NA	0.No	0.No	1.Yes	1	0	0	9.66915
20.1383	69	2.woman	1.No formal education illiterate	1.married	1.Rural Village	0.No	0.None	1.Yes	0.No	0.No	0.No	169	86	1.Yes	0.No	0.No	194.846	102.6	4.9	0.No	0.No	0.No	1	0	0	7.48273
23.5218	69	1.man	5.Middle school	1.married	1.Rural Village	1.Yes	1.Yes	1.Yes	0.No	0.No	0.No	146	91	1.Yes	0.No	0.No	NA	NA	NA	0.No	0.No	0.No	1	0	0	8.79059
20.2713	58	1.man	5.Middle school	1.married	1.Rural Village	1.Yes	1.Yes	0.No	0.No	0.No	0.No	120	67	0.No	0.No	0.No	NA	NA	NA	NA	NA	NA	0	0	0	4.97342
23.2521	54	2.woman	1.No formal education illiterate	1.married	1.Rural Village	0.No	0.None	0.No	0.No	0.No	0.No	123.5	72	0.No	0.No	0.No	NA	NA	NA	NA	0.No	NA	0	0	0	5.20307
22.2082	46	2.woman	1.No formal education illiterate	2.married, sp abs	1.Rural Village	0.No	0.None	0.No	0.No	0.No	0.No	94.5	53.5	0.No	0.No	0.No	197.939	99.18	5	0.No	0.No	0.No	0	0	0	3.42928
NA	46	1.man	6.High school	2.married, sp abs	1.Rural Village	0.No	1.Yes	0.No	0.No	0.No	0.No	NA	NA	0.No	0.No	0.No	NA	NA	NA	0.No	NA	NA	0	0	0	NA
21.2489	47	1.man	6.High school	1.married	1.Rural Village	1.Yes	0.None	0.No	0.No	0.No	0.No	117.5	73	0.No	0.No	0.No	289.177	107.82	5.3	0.No	0.No	0.No	0	1	0	4.72557
24.1291	48	2.woman	1.No formal education illiterate	1.married	1.Rural Village	0.No	0.None	0.No	0.No	0.No	0.No	136.5	81.5	0.No	0.No	0.No	202.192	100.62	5.1	0.No	0.No	0.No	0	0	0	5.22657
21.9771	59	2.woman	1.No formal education illiterate	1.married	1.Rural Village	0.No	0.None	0.No	0.No	0.No	0.No	125.5	73.5	0.No	0.No	0.No	148.454	85.86	4.7	0.No	0.No	0.No	0	0	0	5.89313
23.3731	59	1.man	4.Elementary school	1.married	1.Rural Village	1.Yes	0.None	0.No	0.No	0.No	0.No	155.5	90	0.No	0.No	0.No	219.202	81.54	5.2	0.No	0.No	0.No	1	0	0	6.45868
16.5387	61	1.man	4.Elementary school	1.married	1.Rural Village	1.Yes	1.Yes	0.No	0.No	0.No	0.No	118	66.5	0.No	0.No	0.No	169.331	87.12	5	0.No	0.No	0.No	0	0	0	5.75064
26.5468	56	2.woman	1.No formal education illiterate	1.married	1.Rural Village	0.No	0.None	0.No	0.No	0.No	0.No	116	81.5	0.No	0.No	0.No	201.032	95.94	NA	0.No	0.No	0.No	0	0	0	6.59829
20.2507	57	1.man	2.Did not finish primary school but capable of reading and/or writing	1.married	1.Rural Village	1.Yes	1.Yes	0.No	0.No	0.No	0.No	118.5	67.5	0.No	0.No	0.No	178.996	70.74	4.9	0.No	0.No	0.No	0	0	0	5.3352
21.4358	48	2.woman	1.No formal education illiterate	1.married	1.Rural Village	0.No	0.None	0.No	0.No	0.No	0.No	119.5	70.5	0.No	0.No	0.No	225.388	95.04	5.1	0.No	0.No	0.No	0	0	0	4.58257
NA	54	2.woman	1.No formal education illiterate	1.married	1.Rural Village	0.No	0.None	0.No	0.No	0.No	0.No	NA	NA	0.No	0.No	0.No	NA	NA	NA	NA	0.No	0.No	0	0	0	NA
NA	70	1.man	4.Elementary school	1.married	1.Rural Village	0.No	1.Yes	1.Yes	0.No	1.Yes	1.Yes	NA	NA	0.No	0.No	0.No	NA	NA	NA	1.Yes	1.Yes	1.Yes	1	0	0	8.96006
21.2837	64	2.woman	4.Elementary school	1.married	1.Rural Village	0.No	0.None	0.No	0.No	0.No	0.No	118	70.5	0.No	0.No	0.No	NA	NA	5.4	0.No	0.No	0.No	0	0	0	6.64374
18.8388	57	1.man	4.Elementary school	1.married	1.Rural Village	1.Yes	0.None	0.No	0.No	0.No	0.No	120	77	0.No	0.No	0.No	NA	NA	NA	0.No	0.No	0.No	0	0	0	6.02803
23.4301	55	2.woman	1.No formal education illiterate	1.married	1.Rural Village	0.No	0.None	0.No	0.No	0.No	0.No	130	68.5	0.No	0.No	0.No	198.712	88.74	4.7	0.No	0.No	0.No	0	0	0	4.75992
19.2157	71	1.man	1.No formal education illiterate	1.married	1.Rural Village	1.Yes	0.None	0.No	0.No	0.No	0.No	124.5	79	0.No	0.No	0.No	238.919	86.4	5.4	0.No	0.No	0.No	0	0	0	8.60509
25.9566	70	2.woman	1.No formal education illiterate	1.married	1.Rural Village	0.No	0.None	1.Yes	0.No	0.No	0.No	172.5	91.5	1.Yes	0.No	0.No	198.712	94.5	5	0.No	0.No	0.No	1	0	0	7.98771
18.7335	46	2.woman	1.No formal education illiterate	1.married	1.Rural Village	0.No	0.None	0.No	0.No	0.No	0.No	98.5	52	0.No	0.No	0.No	NA	NA	NA	0.No	0.No	NA	0	0	0	3.1593
21.623	53	1.man	4.Elementary school	1.married	1.Rural Village	1.Yes	0.None	0.No	0.No	0.No	NA	101	57.5	0.No	0.No	0.No	175.13	91.98	5.5	NA	NA	NA	0	0	0	4.42039
24.3355	57	2.woman	2.Did not finish primary school but capable of reading and/or writing	1.married	1.Rural Village	0.No	0.None	0.No	0.No	0.No	0.No	124.5	86	0.No	0.No	0.No	203.738	108.9	5.4	0.No	0.No	NA	0	0	0	6.70535
23.1752	59	1.man	4.Elementary school	1.married	1.Rural Village	1.Yes	1.Yes	0.No	0.No	0.No	0.No	117	75.5	0.No	0.No	0.No	142.655	85.68	5.1	0.No	0.No	NA	0	0	0	6.41198
19.6	54	2.woman	1.No formal education illiterate	1.married	1.Rural Village	0.No	0.None	0.No	0.No	0.No	0.No	108	56	0.No	0.No	0.No	244.331	96.12	5.4	0.No	0.No	0.No	0	1	0	4.17455
21.6578	61	1.man	4.Elementary school	1.married	1.Rural Village	1.Yes	0.None	0.No	0.No	0.No	0.No	130	70.5	0.No	0.No	0.No	198.712	94.14	4.9	0.No	0.No	NA	0	0	0	5.83892
22.4873	56	1.man	4.Elementary school	1.married	1.Rural Village	1.Yes	1.Yes	0.No	0.No	0.No	0.No	104	62.5	0.No	0.No	0.No	NA	NA	NA	0.No	0.No	0.No	0	0	0	4.9174
19.9273	44	2.woman	1.No formal education illiterate	1.married	1.Rural Village	0.No	0.None	0.No	0.No	0.No	0.No	99.5	58	0.No	0.No	0.No	NA	NA	NA	0.No	0.No	0.No	0	0	0	3.7806
18.6875	55	1.man	2.Did not finish primary school but capable of reading and/or writing	1.married	1.Rural Village	1.Yes	0.None	0.No	0.No	0.No	0.No	116	78	0.No	0.No	0.No	NA	NA	NA	0.No	0.No	NA	0	1	0	6.13699
24.5603	53	2.woman	1.No formal education illiterate	1.married	1.Rural Village	0.No	0.None	0.No	0.No	0.No	0.No	135.5	68.5	0.No	0.No	0.No	NA	NA	NA	0.No	0.No	0.No	0	0	0	4.36437
NA	48	2.woman	2.Did not finish primary school but capable of reading and/or writing	1.married	1.Rural Village	0.No	1.Yes	0.No	0.No	0.No	0.No	NA	NA	0.No	0.No	0.No	NA	NA	NA	0.No	0.No	0.No	0	0	0	NA
21.7449	49	1.man	4.Elementary school	1.married	1.Rural Village	1.Yes	1.Yes	0.No	0.No	0.No	0.No	101.5	70	0.No	0.No	0.No	NA	NA	NA	0.No	0.No	0.No	0	0	0	4.69508
18.7002	80	2.woman	1.No formal education illiterate	7.widowed	1.Rural Village	0.No	0.None	0.No	0.No	1.Yes	0.No	119	62.5	0.No	0.No	0.No	300.775	138.24	5.6	0.No	0.No	NA	0	1	1	8.97796
20.2731	59	1.man	4.Elementary school	1.married	1.Rural Village	0.No	0.None	0.No	0.No	0.No	0.No	93	50.5	0.No	0.No	0.No	NA	NA	NA	0.No	0.No	0.No	0	0	0	4.27433
NA	56	2.woman	2.Did not finish primary school but capable of reading and/or writing	1.married	1.Rural Village	0.No	0.None	0.No	0.No	0.No	0.No	NA	NA	0.No	0.No	0.No	NA	NA	NA	0.No	0.No	NA	0	0	0	NA
21.1778	61	2.woman	1.No formal education illiterate	1.married	1.Rural Village	0.No	0.None	0.No	0.No	0.No	0.No	115.5	62	0.No	0.No	0.No	184.022	103.86	5.6	0.No	0.No	0.No	0	0	0	5.34043
18.414	67	1.man	4.Elementary school	1.married	1.Rural Village	0.No	0.None	0.No	0.No	0.No	0.No	121.5	62.5	0.No	0.No	0.No	175.13	90.36	5.2	0.No	0.No	0.No	0	0	0	6.15448
19.0064	59	1.man	1.No formal education illiterate	1.married	1.Rural Village	1.Yes	0.None	0.No	0.No	0.No	0.No	115.5	67.5	0.No	0.No	0.No	194.846	92.52	4.8	0.No	0.No	0.No	0	0	0	5.37429
19.1487	59	2.woman	1.No formal education illiterate	1.married	1.Rural Village	0.No	0.None	0.No	0.No	0.No	0.No	118	71	0.No	0.No	0.No	196.779	91.98	5.2	0.No	0.No	0.No	0	0	0	5.91908
22.3632	64	2.woman	4.Elementary school	1.married	1.Rural Village	0.No	0.None	0.No	0.No	0.No	0.No	113	74.5	0.No	0.No	0.No	235.053	94.32	5.5	0.No	0.No	NA	0	0	0	7.13513
23.8585	69	1.man	2.Did not finish primary school but capable of reading and/or writing	1.married	1.Rural Village	0.No	0.None	0.No	0.No	0.No	0.No	119	68.5	0.No	0.No	0.No	217.269	110.16	5.4	0.No	0.No	0.No	0	0	0	7.33065
23.0632	60	1.man	2.Did not finish primary school but capable of reading and/or writing	1.married	1.Rural Village	0.No	0.None	0.No	0.No	0.No	0.No	107	72.5	0.No	0.No	0.No	NA	NA	NA	0.No	0.No	0.No	0	0	0	6.45219
19.1702	60	2.woman	1.No formal education illiterate	1.married	1.Rural Village	0.No	0.None	0.No	0.No	0.No	0.No	113	56	0.No	0.No	0.No	197.939	97.38	5.5	0.No	0.No	0.No	0	0	0	4.38567
18.2742	62	1.man	4.Elementary school	1.married	1.Rural Village	0.No	0.None	0.No	0.No	0.No	0.No	100	65	0.No	0.No	0.No	190.594	108.18	5.3	0.No	0.No	0.No	0	0	0	6.25493
21.6621	61	2.woman	2.Did not finish primary school but capable of reading and/or writing	1.married	1.Rural Village	0.No	0.None	0.No	0.No	0.No	0.No	111	63	0.No	0.No	0.No	NA	NA	NA	0.No	0.No	0.No	0	0	0	5.50659
21.6024	60	2.woman	1.No formal education illiterate	1.married	1.Rural Village	0.No	0.None	0.No	0.No	0.No	0.No	101.5	53.5	0.No	0.No	0.No	180.156	88.56	5.5	0.No	0.No	0.No	0	0	0	4.55183
27.848	64	1.man	4.Elementary school	1.married	1.Rural Village	0.No	1.Yes	0.No	0.No	0.No	0.No	141	69	0.No	0.No	0.No	214.176	94.5	5.6	0.No	0.No	NA	1	0	0	5.47475
21.5468	49	1.man	4.Elementary school	2.married, sp abs	1.Rural Village	0.No	1.Yes	0.No	0.No	0.No	0.No	108.5	78	0.No	0.No	0.No	196.779	99.9	5.6	NA	0.No	NA	0	0	0	5.49832
NA	49	2.woman	2.Did not finish primary school but capable of reading and/or writing	2.married, sp abs	1.Rural Village	0.No	0.None	0.No	0.No	0.No	0.No	NA	NA	0.No	0.No	0.No	NA	NA	NA	NA	0.No	0.No	0	0	0	NA
26.6492	54	2.woman	1.No formal education illiterate	1.married	1.Rural Village	0.No	0.None	0.No	1.Yes	0.No	0.No	101.5	64.5	0.No	0.No	0.No	258.249	94.86	5.1	0.No	0.No	0.No	0	1	1	5.04956
23.8336	57	1.man	2.Did not finish primary school but capable of reading and/or writing	1.married	1.Rural Village	1.Yes	1.Yes	0.No	0.No	0.No	0.No	117.5	66	0.No	0.No	0.No	177.063	89.64	5	0.No	0.No	0.No	0	0	0	4.94742
22.3229	58	2.woman	1.No formal education illiterate	7.widowed	1.Rural Village	0.No	0.None	1.Yes	NA	NA	NA	140	87.5	1.Yes	NA	NA	201.032	107.46	5.6	NA	NA	0.No	1	0	0	6.80237
26.3511	56	2.woman	2.Did not finish primary school but capable of reading and/or writing	1.married	1.Rural Village	0.No	0.None	0.No	0.No	0.No	0.No	122.5	74	0.No	0.No	0.No	NA	NA	NA	NA	0.No	NA	0	0	0	5.6805
27.2313	58	1.man	4.Elementary school	1.married	1.Rural Village	0.No	1.Yes	0.No	0.No	0.No	0.No	147.5	77.5	0.No	0.No	0.No	229.254	76.86	5.2	NA	0.No	NA	1	0	0	5.42936
18.9683	54	1.man	2.Did not finish primary school but capable of reading and/or writing	1.married	1.Rural Village	1.Yes	0.None	0.No	0.No	0.No	0.No	109	63.5	0.No	0.No	0.No	182.475	97.2	5.4	0.No	0.No	NA	0	0	0	4.77836
23.8348	53	2.woman	1.No formal education illiterate	1.married	1.Rural Village	0.No	0.None	0.No	0.No	0.No	0.No	108.5	58	0.No	0.No	0.No	NA	NA	NA	0.No	0.No	NA	0	0	0	4.0792
17.9031	70	2.woman	1.No formal education illiterate	7.widowed	1.Rural Village	0.No	0.None	1.Yes	0.No	0.No	0.No	147	95.5	0.No	0.No	0.No	161.599	81.9	5	0.No	0.No	0.No	1	0	0	9.46386
NA	70	2.woman	1.No formal education illiterate	7.widowed	1.Rural Village	0.No	0.None	0.No	0.No	0.No	0.No	NA	NA	0.No	0.No	0.No	NA	NA	NA	0.No	NA	NA	0	0	0	NA
22.4072	59	1.man	4.Elementary school	7.widowed	1.Rural Village	1.Yes	1.Yes	0.No	0.No	0.No	0.No	114	65.5	0.No	0.No	0.No	164.692	81.36	4.8	NA	0.No	NA	0	0	0	5.42098
NA	51	2.woman	2.Did not finish primary school but capable of reading and/or writing	1.married	1.Rural Village	NA	NA	NA	NA	NA	NA	NA	NA	NA	NA	NA	NA	NA	NA	NA	NA	NA	0	NA	NA	NA
NA	48	1.man	5.Middle school	1.married	1.Rural Village	1.Yes	1.Yes	0.No	0.No	0.No	0.No	NA	NA	0.No	0.No	0.No	190.207	70.74	5	0.No	0.No	NA	0	0	0	NA
NA	54	2.woman	2.Did not finish primary school but capable of reading and/or writing	1.married	1.Rural Village	0.No	0.None	0.No	1.Yes	0.No	0.No	NA	NA	0.No	1.Yes	0.No	190.594	138.06	6.3	0.No	0.No	NA	0	0	1	NA
19.8049	55	1.man	2.Did not finish primary school but capable of reading and/or writing	1.married	1.Rural Village	1.Yes	1.Yes	0.No	0.No	0.No	0.No	98.5	62	0.No	0.No	0.No	194.073	97.2	5.1	0.No	0.No	0.No	0	0	0	5.00656
19.6462	73	1.man	2.Did not finish primary school but capable of reading and/or writing	1.married	1.Rural Village	1.Yes	0.None	0.No	0.No	1.Yes	0.No	109	62.5	0.No	0.No	0.No	170.877	81	5	0.No	0.No	0.No	0	0	0	7.75639
NA	63	2.woman	1.No formal education illiterate	1.married	1.Rural Village	0.No	0.None	0.No	0.No	0.No	0.No	NA	NA	0.No	0.No	0.No	NA	NA	NA	0.No	0.No	0.No	0	0	0	NA
20.2082	68	1.man	5.Middle school	1.married	1.Rural Village	0.No	0.None	1.Yes	0.No	0.No	1.Yes	173.5	77	1.Yes	0.No	0.No	238.146	93.24	5	1.Yes	1.Yes	1.Yes	1	0	0	6.27733
26.236	66	2.woman	1.No formal education illiterate	1.married	1.Rural Village	0.No	0.None	0.No	0.No	1.Yes	0.No	126.5	64.5	0.No	0.No	0.No	199.486	94.14	5.1	0.No	0.No	0.No	0	0	0	6.12677
27.8544	52	1.man	6.High school	1.married	1.Rural Village	1.Yes	0.None	0.No	0.No	0.No	0.No	107.5	70	0.No	0.No	0.No	201.032	99.9	5.5	0.No	0.No	NA	0	0	0	5.13534
NA	45	2.woman	2.Did not finish primary school but capable of reading and/or writing	1.married	1.Rural Village	0.No	0.None	0.No	0.No	0.No	0.No	NA	NA	0.No	0.No	0.No	158.893	99.9	5.1	0.No	0.No	NA	0	0	0	NA
NA	49	2.woman	2.Did not finish primary school but capable of reading and/or writing	1.married	1.Rural Village	0.No	0.None	0.No	0.No	0.No	0.No	NA	NA	0.No	0.No	0.No	157.733	114.84	5.6	0.No	0.No	0.No	0	0	0	NA
16.999	55	1.man	2.Did not finish primary school but capable of reading and/or writing	1.married	1.Rural Village	1.Yes	0.None	0.No	0.No	0.No	0.No	113.5	74	0.No	0.No	0.No	178.223	102.24	4.9	0.No	0.No	0.No	0	0	0	5.89548
NA	59	1.man	4.Elementary school	1.married	1.Rural Village	1.Yes	0.None	0.No	0.No	0.No	0.No	NA	NA	0.No	0.No	0.No	193.3	161.46	6.5	0.No	0.No	0.No	0	0	1	NA
16.0812	75	1.man	2.Did not finish primary school but capable of reading and/or writing	1.married	1.Rural Village	1.Yes	0.None	0.No	0.No	0.No	0.No	119	60.5	0.No	0.No	0.No	168.171	91.62	5.1	NA	NA	NA	0	0	0	7.62271
17.8819	75	2.woman	1.No formal education illiterate	1.married	1.Rural Village	0.No	0.None	0.No	0.No	0.No	0.No	102.5	53.5	0.No	0.No	0.No	185.955	102.78	NA	0.No	0.No	NA	0	0	0	7.60339
22.7464	47	2.woman	4.Elementary school	1.married	1.Rural Village	0.No	0.None	0.No	0.No	0.No	0.No	101.5	54.5	0.No	0.No	0.No	173.197	92.34	4.7	0.No	0.No	NA	0	0	0	3.47878
20.1308	53	1.man	6.High school	1.married	1.Rural Village	1.Yes	1.Yes	0.No	0.No	0.No	0.No	128.5	77	0.No	0.No	0.No	161.212	95.94	4.8	0.No	0.No	NA	0	0	0	5.52541
21.8196	45	1.man	5.Middle school	1.married	1.Rural Village	0.No	1.Yes	0.No	0.No	0.No	0.No	122	77.5	0.No	0.No	0.No	243.558	100.8	5.2	0.No	0.No	0.No	0	1	0	4.9605
23.5768	43	2.woman	1.No formal education illiterate	1.married	1.Rural Village	0.No	0.None	1.Yes	0.No	0.No	0.No	150	89.5	0.No	0.No	0.No	189.047	86.4	4.4	0.No	0.No	0.No	1	0	0	5.16151
24.9376	49	2.woman	5.Middle school	1.married	1.Rural Village	0.No	0.None	1.Yes	0.No	0.No	0.No	133.5	83.5	0.No	0.No	0.No	145.362	99	4.7	0.No	0.No	0.No	1	0	0	5.68673
21.0356	51	1.man	6.High school	1.married	1.Rural Village	1.Yes	0.None	0.No	0.No	0.No	0.No	128.5	78	0.No	0.No	0.No	174.743	96.12	5.5	0.No	0.No	0.No	0	0	0	5.29343
20.445	72	2.woman	1.No formal education illiterate	7.widowed	1.Rural Village	0.No	0.None	0.No	0.No	0.No	0.No	109.5	67.5	0.No	0.No	0.No	149.228	109.8	5.1	0.No	0.No	0.No	0	0	0	8.04077
18.6339	82	1.man	1.No formal education illiterate	7.widowed	1.Rural Village	1.Yes	1.Yes	0.No	0.No	0.No	0.No	127	71	0.No	0.No	0.No	170.104	82.8	4.8	0.No	0.No	0.No	0	0	0	10.1742
23.7583	83	2.woman	1.No formal education illiterate	7.widowed	1.Rural Village	0.No	0.None	0.No	0.No	0.No	0.No	153.5	78	0.No	0.No	0.No	184.022	104.58	5.5	0.No	0.No	NA	1	0	0	10.8194
NA	71	2.woman	1.No formal education illiterate	1.married	1.Rural Village	0.No	0.None	0.No	0.No	0.No	0.No	NA	NA	0.No	0.No	0.No	NA	NA	NA	0.No	0.No	0.No	0	0	0	NA
16.6703	73	1.man	4.Elementary school	1.married	1.Rural Village	0.No	0.None	0.No	0.No	0.No	0.No	158.5	88.5	0.No	0.No	0.No	153.867	93.06	4.9	NA	NA	NA	1	0	0	9.07101
20.1094	68	1.man	4.Elementary school	1.married	1.Rural Village	0.No	0.None	0.No	0.No	0.No	0.No	132.5	71.5	0.No	0.No	0.No	201.419	100.62	4.9	0.No	0.No	0.No	0	0	0	6.73605
28.2298	68	2.woman	1.No formal education illiterate	1.married	1.Rural Village	0.No	0.None	1.Yes	0.No	0.No	0.No	172.5	75	0.No	0.No	0.No	214.563	126.9	6.1	0.No	0.No	0.No	1	0	1	6.40985
17.9596	51	1.man	2.Did not finish primary school but capable of reading and/or writing	1.married	1.Rural Village	1.Yes	1.Yes	0.No	0.No	0.No	0.No	101	59.5	0.No	0.No	0.No	226.548	84.42	5	0.No	0.No	0.No	0	0	0	4.13601
24.5954	47	2.woman	2.Did not finish primary school but capable of reading and/or writing	1.married	1.Rural Village	0.No	0.None	0.No	0.No	0.No	0.No	115.5	69	0.No	0.No	0.No	NA	NA	NA	0.No	0.No	0.No	0	0	0	4.8522
27.6136	77	2.woman	1.No formal education illiterate	7.widowed	1.Rural Village	0.No	0.None	0.No	0.No	0.No	0.No	196.5	90.5	0.No	0.No	0.No	187.888	97.56	5.2	NA	0.No	NA	1	0	0	9.06922
25.8231	50	2.woman	1.No formal education illiterate	1.married	1.Rural Village	0.No	0.None	0.No	0.No	0.No	0.No	125	86	0.No	0.No	0.No	229.254	103.14	5.2	0.No	0.No	NA	0	0	0	6.02392
24.5552	48	1.man	6.High school	1.married	1.Rural Village	1.Yes	1.Yes	0.No	0.No	0.No	0.No	114.5	64	0.No	0.No	0.No	203.352	94.32	5.3	0.No	0.No	NA	0	0	0	3.98281
17.3987	58	2.woman	1.No formal education illiterate	1.married	1.Rural Village	0.No	0.None	0.No	0.No	0.No	0.No	99	59	0.No	0.No	0.No	176.29	98.28	5.2	0.No	0.No	0.No	0	0	0	4.92161
NA	66	1.man	2.Did not finish primary school but capable of reading and/or writing	1.married	1.Rural Village	1.Yes	0.None	0.No	0.No	0.No	0.No	NA	NA	0.No	0.No	0.No	NA	NA	NA	0.No	0.No	0.No	0	0	0	NA
NA	59	1.man	2.Did not finish primary school but capable of reading and/or writing	1.married	1.Rural Village	1.Yes	1.Yes	0.No	0.No	0.No	0.No	NA	NA	0.No	0.No	0.No	NA	NA	NA	0.No	0.No	0.No	0	0	0	NA
32.4456	56	2.woman	1.No formal education illiterate	1.married	1.Rural Village	0.No	0.None	1.Yes	0.No	0.No	0.No	NA	NA	1.Yes	0.No	0.No	NA	NA	NA	0.No	0.No	0.No	1	0	0	NA
21.2417	48	1.man	5.Middle school	1.married	1.Rural Village	1.Yes	1.Yes	0.No	0.No	0.No	0.No	112.5	68	0.No	0.No	0.No	204.125	86.76	4.9	0.No	0.No	NA	0	0	0	4.5629
21.6852	49	2.woman	5.Middle school	1.married	1.Rural Village	0.No	0.None	0.No	0.No	0.No	0.No	118.5	74	0.No	0.No	0.No	210.31	96.84	4.7	0.No	0.No	NA	0	0	0	5.0372
25.91	44	2.woman	4.Elementary school	1.married	1.Rural Village	0.No	0.None	0.No	0.No	0.No	0.No	121.5	72	0.No	0.No	0.No	218.042	111.06	5.4	0.No	0.No	0.No	0	0	0	4.34134
19.3979	45	1.man	4.Elementary school	1.married	1.Rural Village	1.Yes	1.Yes	0.No	0.No	0.No	0.No	110.5	59.5	0.No	0.No	0.No	184.408	95.22	5.1	0.No	0.No	0.No	0	0	0	3.56338
28.8951	59	1.man	4.Elementary school	1.married	1.Rural Village	0.No	1.Yes	1.Yes	1.Yes	0.No	0.No	137	82.5	1.Yes	0.No	0.No	206.831	221.58	9.2	0.No	0.No	NA	1	0	1	6.45349
27.1677	55	2.woman	1.No formal education illiterate	1.married	1.Rural Village	0.No	0.None	0.No	0.No	0.No	0.No	121.5	85	0.No	0.No	0.No	192.913	134.82	5.3	0.No	0.No	NA	0	0	1	6.65596
NA	65	1.man	1.No formal education illiterate	1.married	1.Rural Village	1.Yes	1.Yes	0.No	0.No	0.No	0.No	NA	NA	0.No	0.No	0.No	221.522	101.52	5.5	0.No	0.No	0.No	0	0	0	NA
31.6768	63	2.woman	1.No formal education illiterate	1.married	1.Rural Village	0.No	0.None	1.Yes	0.No	0.No	0.No	125.5	81	1.Yes	0.No	0.No	216.496	104.76	5.4	0.No	0.No	0.No	1	0	0	7.40241
23.4851	46	2.woman	4.Elementary school	1.married	1.Rural Village	0.No	0.None	0.No	0.No	0.No	0.No	102	74	0.No	0.No	0.No	156.96	106.74	5.2	NA	0.No	0.No	0	0	0	5.20342
19.7128	NA	1.man	5.Middle school	1.married	1.Rural Village	1.Yes	1.Yes	0.No	0.No	0.No	0.No	109.5	72.5	0.No	0.No	0.No	149.614	126.9	5.6	NA	NA	NA	0	0	1	NA
21.1621	58	2.woman	1.No formal education illiterate	1.married	1.Rural Village	0.No	0.None	1.Yes	0.No	0.No	0.No	150.5	88	0.No	0.No	0.No	242.785	104.76	5.1	0.No	0.No	0.No	1	1	0	6.66248
22.7989	62	1.man	4.Elementary school	1.married	1.Rural Village	1.Yes	0.None	0.No	0.No	0.No	0.No	118	75.5	0.No	0.No	0.No	230.414	101.88	5.4	0.No	0.No	0.No	0	0	0	6.71678
16.3955	56	1.man	5.Middle school	1.married	1.Rural Village	1.Yes	0.None	0.No	0.No	0.No	0.No	104	66.5	0.No	0.No	0.No	217.656	97.92	4.9	0.No	0.No	NA	0	0	0	4.91224
25.3575	51	2.woman	1.No formal education illiterate	1.married	1.Rural Village	0.No	0.None	0.No	0.No	0.No	0.No	105.5	68	0.No	0.No	0.No	210.31	93.78	4.8	0.No	0.No	NA	0	0	0	5.01162
19.7186	56	1.man	5.Middle school	1.married	1.Rural Village	1.Yes	1.Yes	0.No	0.No	0.No	0.No	120.5	69.5	0.No	0.No	0.No	168.558	93.96	5.1	0.No	0.No	NA	0	0	0	5.20098
21.8133	56	2.woman	1.No formal education illiterate	1.married	1.Rural Village	0.No	0.None	0.No	0.No	0.No	0.No	104.5	65.5	0.No	0.No	0.No	213.017	96.3	5.1	0.No	0.No	NA	0	0	0	5.19067
20.637	50	2.woman	2.Did not finish primary school but capable of reading and/or writing	1.married	1.Rural Village	0.No	0.None	0.No	0.No	0.No	0.No	117.5	65	0.No	0.No	0.No	205.285	104.4	5	NA	NA	NA	0	0	0	4.23499
21.7093	48	1.man	5.Middle school	1.married	1.Rural Village	1.Yes	1.Yes	0.No	0.No	0.No	0.No	112.5	74	0.No	0.No	0.No	190.207	100.62	5	0.No	0.No	NA	0	0	0	5.16757
26.2448	49	2.woman	1.No formal education illiterate	2.married, sp abs	1.Rural Village	0.No	0.None	0.No	0.No	0.No	0.No	117.5	80.5	0.No	0.No	0.No	255.156	120.78	5.1	NA	0.No	NA	0	1	0	6.05364
26.4878	59	2.woman	1.No formal education illiterate	1.married	1.Rural Village	0.No	0.None	0.No	0.No	0.No	0.No	123	67	0.No	0.No	1.Yes	204.898	125.82	5.1	0.No	0.No	1.Yes	0	1	0	5.16675
25.286	64	1.man	5.Middle school	1.married	1.Rural Village	0.No	0.None	1.Yes	0.No	1.Yes	0.No	127	64	1.Yes	0.No	0.No	168.171	108.72	5.1	0.No	0.No	0.No	1	0	0	5.61441
24.8343	48	2.woman	6.High school	1.married	1.Rural Village	0.No	0.None	0.No	0.No	0.No	0.No	113	75	0.No	0.No	0.No	202.965	91.98	4.8	0.No	0.No	0.No	0	0	0	5.08892
25.7503	52	1.man	5.Middle school	1.married	1.Rural Village	1.Yes	1.Yes	0.No	0.No	0.No	0.No	139.5	91.5	0.No	0.No	0.No	193.687	97.02	5	0.No	0.No	0.No	1	0	0	6.55327
NA	73	1.man	1.No formal education illiterate	1.married	1.Rural Village	1.Yes	0.None	0.No	0.No	0.No	0.No	90	45	0.No	0.No	0.No	NA	NA	NA	NA	0.No	NA	0	0	0	6.52055
26.9931	64	2.woman	1.No formal education illiterate	1.married	1.Rural Village	0.No	0.None	0.No	0.No	0.No	0.No	99.5	51	0.No	0.No	0.No	218.429	98.1	5	NA	0.No	NA	0	0	0	5.05578
23.5879	63	2.woman	2.Did not finish primary school but capable of reading and/or writing	1.married	1.Rural Village	0.No	0.None	0.No	0.No	0.No	0.No	137.5	75.5	0.No	0.No	0.No	204.511	126	5.3	0.No	0.No	0.No	0	0	1	6.44361
26.8526	61	1.man	1.No formal education illiterate	1.married	1.Rural Village	0.No	0.None	0.No	0.No	0.No	0.No	119.5	72.5	0.No	0.No	0.No	157.346	116.64	5.6	0.No	0.No	0.No	0	0	0	6.08297
22.6724	56	2.woman	2.Did not finish primary school but capable of reading and/or writing	7.widowed	1.Rural Village	0.No	0.None	0.No	0.No	0.No	0.No	127.5	79.5	0.No	0.No	0.No	234.666	109.26	5.4	0.No	0.No	0.No	0	0	0	6.27345
18.2712	60	1.man	1.No formal education illiterate	1.married	1.Rural Village	1.Yes	0.None	0.No	0.No	0.No	0.No	110	60.5	0.No	0.No	0.No	NA	NA	NA	NA	0.No	0.No	0	1	0	4.94644
24.4665	60	2.woman	1.No formal education illiterate	1.married	1.Rural Village	0.No	0.None	0.No	0.No	0.No	0.No	133	80.5	0.No	0.No	0.No	203.352	123.48	5.4	NA	0.No	0.No	0	0	0	6.49373
NA	45	1.man	4.Elementary school	1.married	1.Rural Village	1.Yes	1.Yes	0.No	0.No	0.No	0.No	NA	NA	0.No	0.No	0.No	213.403	126.72	5	0.No	0.No	0.No	0	0	1	NA
23.9097	46	2.woman	1.No formal education illiterate	1.married	1.Rural Village	0.No	0.None	0.No	0.No	0.No	0.No	107	62.5	0.No	0.No	0.No	202.192	93.06	4.8	0.No	0.No	0.No	0	0	0	3.91621
21.7898	54	2.woman	1.No formal education illiterate	1.married	1.Rural Village	0.No	0.None	0.No	0.No	0.No	0.No	109	64	0.No	0.No	0.No	242.398	103.14	5.2	0.No	0.No	NA	0	1	0	4.81418
23.2846	55	1.man	4.Elementary school	1.married	1.Rural Village	1.Yes	1.Yes	0.No	0.No	0.No	0.No	121	66	0.No	0.No	0.No	194.846	92.88	5.2	NA	0.No	NA	0	0	0	4.53383
NA	47	2.woman	2.Did not finish primary school but capable of reading and/or writing	1.married	1.Rural Village	0.No	0.None	0.No	0.No	0.No	0.No	NA	NA	0.No	0.No	0.No	174.357	131.58	4.7	0.No	0.No	0.No	0	0	1	NA
NA	51	1.man	5.Middle school	1.married	1.Rural Village	1.Yes	0.None	0.No	0.No	0.No	0.No	NA	NA	0.No	0.No	0.No	213.017	114.12	5.4	0.No	0.No	0.No	0	0	0	NA
21.3201	56	1.man	4.Elementary school	1.married	1.Rural Village	1.Yes	1.Yes	0.No	0.No	0.No	0.No	133	83.5	0.No	0.No	0.No	224.615	104.22	5	0.No	0.No	0.No	0	0	0	6.45907
NA	57	2.woman	1.No formal education illiterate	1.married	1.Rural Village	0.No	0.None	0.No	0.No	0.No	0.No	NA	NA	0.No	0.No	0.No	234.666	105.3	5.1	NA	0.No	0.No	0	0	0	NA
23.3262	65	2.woman	1.No formal education illiterate	7.widowed	1.Rural Village	0.No	0.None	0.No	0.No	1.Yes	0.No	147	91	0.No	0.No	0.No	158.893	91.8	5	0.No	0.No	NA	1	0	0	7.90764
23.675	68	1.man	1.No formal education illiterate	7.widowed	1.Rural Village	1.Yes	0.None	0.No	0.No	0.No	0.No	117.5	71.5	0.No	0.No	0.No	190.207	117.36	5.3	0.No	0.No	0.No	0	0	0	7.3069
21.4924	57	2.woman	2.Did not finish primary school but capable of reading and/or writing	7.widowed	1.Rural Village	0.No	0.None	0.No	0.No	0.No	0.No	129	86	0.No	0.No	0.No	NA	NA	NA	0.No	NA	NA	0	0	0	6.88115
22.9993	55	1.man	2.Did not finish primary school but capable of reading and/or writing	1.married	1.Rural Village	1.Yes	0.None	0.No	0.No	0.No	0.No	129.5	81	0.No	0.No	0.No	192.527	130.86	5.4	0.No	0.No	NA	0	0	1	5.98797
25.7625	52	2.woman	1.No formal education illiterate	1.married	1.Rural Village	0.No	0.None	0.No	0.No	0.No	0.No	133	61.5	0.No	0.No	0.No	248.97	104.22	5.7	0.No	0.No	NA	0	1	0	3.47941
NA	51	2.woman	2.Did not finish primary school but capable of reading and/or writing	1.married	1.Rural Village	0.No	0.None	0.No	0.No	0.No	0.No	NA	NA	0.No	0.No	0.No	177.063	96.84	4.5	0.No	0.No	NA	0	0	0	NA
NA	53	1.man	6.High school	1.married	1.Rural Village	1.Yes	1.Yes	1.Yes	0.No	0.No	0.No	NA	NA	1.Yes	0.No	0.No	191.754	105.66	5	0.No	0.No	NA	1	1	0	NA
21.7924	58	1.man	4.Elementary school	7.widowed	1.Rural Village	1.Yes	1.Yes	0.No	0.No	0.No	0.No	145	64.5	0.No	0.No	0.No	271.393	105.48	5.5	0.No	0.No	0.No	1	1	0	4.6211
NA	51	1.man	2.Did not finish primary school but capable of reading and/or writing	2.married, sp abs	1.Rural Village	1.Yes	1.Yes	1.Yes	0.No	0.No	0.No	NA	NA	0.No	0.No	0.No	NA	NA	NA	NA	0.No	0.No	1	0	0	NA
24.9996	45	2.woman	1.No formal education illiterate	2.married, sp abs	1.Rural Village	0.No	1.Yes	0.No	0.No	0.No	0.No	120.5	79.5	0.No	0.No	0.No	221.522	81.18	5.3	0.No	0.No	0.No	0	0	0	5.17984
20.0054	62	2.woman	2.Did not finish primary school but capable of reading and/or writing	7.widowed	1.Rural Village	0.No	1.Yes	0.No	0.No	0.No	0.No	106.5	74	0.No	0.No	0.No	274.486	88.92	5.2	0.No	0.No	0.No	0	1	0	7.03334
24.7644	48	1.man	4.Elementary school	1.married	1.Rural Village	1.Yes	1.Yes	0.No	0.No	0.No	0.No	121	75	0.No	0.No	0.No	NA	NA	NA	NA	0.No	0.No	0	0	0	5.17741
23.4169	48	2.woman	1.No formal education illiterate	1.married	1.Rural Village	0.No	1.Yes	0.No	0.No	0.No	0.No	114.5	69.5	0.No	0.No	0.No	NA	NA	NA	NA	NA	NA	0	0	0	4.5924
28.6246	55	2.woman	2.Did not finish primary school but capable of reading and/or writing	1.married	1.Rural Village	0.No	0.None	0.No	0.No	0.No	0.No	109	72	0.No	0.No	0.No	207.218	98.28	5.5	0.No	0.No	0.No	0	0	0	5.75675
18.6072	63	1.man	4.Elementary school	1.married	1.Rural Village	0.No	0.None	0.No	1.Yes	1.Yes	0.No	131	77.5	0.No	1.Yes	0.No	150.387	84.06	5.9	0.No	0.No	NA	0	0	1	6.56281
15.8772	86	2.woman	1.No formal education illiterate	7.widowed	1.Rural Village	0.No	0.None	1.Yes	0.No	0.No	0.No	126	48	1.Yes	0.No	0.No	NA	NA	NA	0.No	NA	NA	1	0	0	9.76907
19.8878	59	1.man	2.Did not finish primary school but capable of reading and/or writing	5.divorced	1.Rural Village	1.Yes	1.Yes	0.No	0.No	0.No	0.No	106.5	63.5	0.No	0.No	0.No	213.017	74.16	4.8	0.No	0.No	0.No	0	0	0	5.47287
NA	78	1.man	1.No formal education illiterate	1.married	1.Rural Village	1.Yes	1.Yes	0.No	0.No	0.No	0.No	NA	NA	0.No	0.No	0.No	NA	NA	NA	NA	0.No	NA	0	0	0	NA
NA	73	2.woman	1.No formal education illiterate	1.married	1.Rural Village	0.No	1.Yes	0.No	1.Yes	0.No	0.No	NA	NA	0.No	0.No	0.No	NA	NA	NA	NA	0.No	0.No	0	0	1	NA
NA	51	2.woman	1.No formal education illiterate	1.married	1.Rural Village	0.No	1.Yes	1.Yes	0.No	0.No	0.No	NA	NA	0.No	0.No	0.No	187.888	94.32	5.3	0.No	0.No	0.No	1	0	0	NA
NA	56	1.man	6.High school	1.married	1.Rural Village	1.Yes	1.Yes	0.No	0.No	0.No	0.No	NA	NA	0.No	0.No	0.No	164.692	83.16	4.9	0.No	0.No	0.No	0	0	0	NA
21.2854	48	1.man	2.Did not finish primary school but capable of reading and/or writing	2.married, sp abs	1.Rural Village	1.Yes	1.Yes	0.No	0.No	0.No	0.No	105.5	68	0.No	0.No	0.No	NA	NA	NA	0.No	0.No	0.No	0	0	0	4.77429
21.0536	45	2.woman	1.No formal education illiterate	2.married, sp abs	1.Rural Village	0.No	0.None	0.No	0.No	0.No	0.No	113.5	73	0.No	0.No	0.No	202.192	87.3	5.6	0.No	0.No	0.No	0	0	0	4.87467
NA	57	1.man	2.Did not finish primary school but capable of reading and/or writing	1.married	1.Rural Village	1.Yes	0.None	0.No	0.No	0.No	0.No	NA	NA	0.No	0.No	NA	NA	NA	NA	NA	0.No	0.No	0	NA	0	NA
21.3945	56	2.woman	2.Did not finish primary school but capable of reading and/or writing	1.married	1.Rural Village	0.No	0.None	0.No	0.No	0.No	0.No	106.5	68	0.No	0.No	0.No	NA	NA	NA	NA	0.No	0.No	0	0	0	5.51551
NA	56	1.man	2.Did not finish primary school but capable of reading and/or writing	1.married	1.Rural Village	0.No	0.None	0.No	0.No	0.No	0.No	118	73.5	0.No	0.No	0.No	223.841	84.06	5.1	1.Yes	1.Yes	0.No	0	0	0	5.62894
NA	55	2.woman	1.No formal education illiterate	1.married	1.Rural Village	0.No	0.None	0.No	0.No	0.No	0.No	NA	NA	0.No	0.No	0.No	NA	NA	NA	0.No	0.No	0.No	0	1	0	NA
23.7399	55	2.woman	2.Did not finish primary school but capable of reading and/or writing	1.married	1.Rural Village	0.No	0.None	1.Yes	0.No	0.No	0.No	115.5	74	0.No	0.No	0.No	NA	NA	NA	0.No	0.No	0.No	1	0	0	5.73106
NA	61	1.man	2.Did not finish primary school but capable of reading and/or writing	1.married	1.Rural Village	0.No	1.Yes	0.No	0.No	0.No	0.No	NA	NA	0.No	0.No	0.No	NA	NA	NA	0.No	0.No	0.No	0	0	0	NA
19.7501	53	1.man	2.Did not finish primary school but capable of reading and/or writing	7.widowed	1.Rural Village	1.Yes	1.Yes	0.No	0.No	0.No	0.No	99.5	55.5	0.No	0.No	0.No	216.883	90	5.5	0.No	0.No	0.No	0	0	0	4.0843
NA	67	2.woman	1.No formal education illiterate	1.married	1.Rural Village	0.No	0.None	1.Yes	0.No	0.No	0.No	NA	NA	1.Yes	0.No	1.Yes	NA	NA	NA	0.No	0.No	NA	1	1	0	NA
23.6825	71	1.man	2.Did not finish primary school but capable of reading and/or writing	1.married	1.Rural Village	1.Yes	1.Yes	1.Yes	0.No	0.No	0.No	118	65	0.No	0.No	0.No	197.939	82.44	NA	0.No	0.No	NA	1	1	0	7.4443
NA	53	1.man	1.No formal education illiterate	2.married, sp abs	1.Rural Village	1.Yes	1.Yes	0.No	0.No	0.No	0.No	NA	NA	0.No	0.No	0.No	NA	NA	NA	NA	0.No	0.No	0	0	0	NA
18.5015	48	2.woman	1.No formal education illiterate	2.married, sp abs	1.Rural Village	0.No	1.Yes	0.No	0.No	0.No	0.No	112.5	76	0.No	0.No	0.No	202.965	101.7	5.4	NA	0.No	0.No	0	0	0	5.27573
26.0137	47	2.woman	1.No formal education illiterate	2.married, sp abs	1.Rural Village	0.No	0.None	0.No	0.No	0.No	0.No	132	76.5	0.No	0.No	0.No	NA	NA	NA	0.No	0.No	0.No	0	0	0	4.72557
NA	52	1.man	2.Did not finish primary school but capable of reading and/or writing	2.married, sp abs	1.Rural Village	1.Yes	1.Yes	0.No	0.No	0.No	0.No	NA	NA	0.No	0.No	0.No	NA	NA	NA	0.No	0.No	0.No	0	0	0	NA
17.0469	79	1.man	4.Elementary school	1.married	1.Rural Village	0.No	1.Yes	1.Yes	0.No	1.Yes	0.No	145.5	57	1.Yes	0.No	1.Yes	201.419	87.48	5	0.No	0.No	0.No	1	1	0	7.71871
25.2903	79	2.woman	1.No formal education illiterate	1.married	1.Rural Village	0.No	0.None	0.No	1.Yes	0.No	0.No	120.5	65.5	0.No	0.No	0.No	204.511	137.16	6.5	0.No	1.Yes	NA	0	1	1	9.30128
17.9414	51	2.woman	1.No formal education illiterate	1.married	1.Rural Village	0.No	1.Yes	0.No	0.No	0.No	0.No	82	51	0.No	0.No	0.No	176.29	87.66	5.2	0.No	0.No	0.No	0	0	0	3.82904
18.5809	58	1.man	4.Elementary school	1.married	1.Rural Village	1.Yes	1.Yes	0.No	0.No	0.No	0.No	90	54.5	0.No	0.No	0.No	205.671	108.9	5.4	0.No	0.No	0.No	0	0	0	4.69364
NA	80	2.woman	1.No formal education illiterate	1.married	1.Rural Village	0.No	0.None	0.No	0.No	0.No	0.No	124	52.5	0.No	0.No	0.No	183.635	88.74	5.2	0.No	NA	NA	0	0	0	8.42929
NA	83	1.man	2.Did not finish primary school but capable of reading and/or writing	1.married	1.Rural Village	0.No	1.Yes	0.No	0.No	0.No	0.No	147	59	0.No	0.No	0.No	NA	NA	NA	0.No	0.No	NA	1	0	0	9.31775
20.5347	60	2.woman	2.Did not finish primary school but capable of reading and/or writing	1.married	1.Rural Village	0.No	0.None	1.Yes	0.No	0.No	0.No	132.5	78	1.Yes	0.No	0.No	201.419	86.94	5.3	0.No	0.No	0.No	1	0	0	6.51969
17.8564	66	1.man	2.Did not finish primary school but capable of reading and/or writing	1.married	1.Rural Village	1.Yes	1.Yes	0.No	0.No	0.No	0.No	100	55.5	0.No	0.No	0.No	197.939	97.38	NA	0.No	0.No	0.No	0	0	0	5.60746
22.8146	63	1.man	4.Elementary school	2.married, sp abs	0.Urban Community	1.Yes	0.None	1.Yes	0.No	1.Yes	0.No	113.5	68	1.Yes	0.No	0.No	116.753	79.74	5.3	0.No	0.No	0.No	1	0	0	6.28294
NA	56	2.woman	2.Did not finish primary school but capable of reading and/or writing	2.married, sp abs	0.Urban Community	0.No	0.None	0.No	0.No	0.No	0.No	NA	NA	0.No	0.No	0.No	NA	NA	NA	0.No	0.No	0.No	0	0	0	NA
22.2807	44	2.woman	2.Did not finish primary school but capable of reading and/or writing	2.married, sp abs	0.Urban Community	0.No	1.Yes	0.No	0.No	0.No	0.No	98	62	0.No	0.No	0.No	180.542	81.72	4.8	0.No	0.No	0.No	0	0	0	4.12458
22.9143	45	1.man	2.Did not finish primary school but capable of reading and/or writing	2.married, sp abs	0.Urban Community	1.Yes	1.Yes	0.No	0.No	0.No	0.No	121.5	70.5	0.No	0.No	0.No	NA	NA	NA	0.No	0.No	0.No	0	0	0	4.1928
24.4141	78	2.woman	1.No formal education illiterate	7.widowed	0.Urban Community	0.No	0.None	0.No	0.No	0.No	0.No	118	64	0.No	0.No	1.Yes	199.099	227.52	5.1	0.No	0.No	0.No	0	1	1	8.9864
NA	56	1.man	4.Elementary school	2.married, sp abs	0.Urban Community	1.Yes	1.Yes	0.No	0.No	0.No	0.No	NA	NA	0.No	0.No	0.No	NA	NA	NA	0.No	NA	0.No	0	0	0	NA
NA	54	2.woman	1.No formal education illiterate	2.married, sp abs	0.Urban Community	0.No	0.None	1.Yes	1.Yes	0.No	0.No	NA	NA	0.No	0.No	0.No	NA	NA	NA	0.No	0.No	0.No	1	0	1	NA
NA	56	2.woman	1.No formal education illiterate	1.married	0.Urban Community	0.No	1.Yes	1.Yes	0.No	0.No	0.No	NA	NA	1.Yes	0.No	1.Yes	216.109	92.52	5.8	0.No	0.No	0.No	1	1	0	NA
17.4426	61	1.man	4.Elementary school	1.married	0.Urban Community	1.Yes	1.Yes	0.No	0.No	0.No	0.No	119	66.5	0.No	0.No	0.No	210.697	89.64	4.2	0.No	0.No	0.No	0	0	0	5.60525
24.0162	78	2.woman	1.No formal education illiterate	7.widowed	0.Urban Community	0.No	1.Yes	1.Yes	0.No	0.No	0.No	140	77.5	1.Yes	0.No	0.No	213.017	93.24	5.7	0.No	NA	0.No	1	0	0	9.41074
22.4923	52	1.man	2.Did not finish primary school but capable of reading and/or writing	1.married	0.Urban Community	1.Yes	1.Yes	0.No	0.No	0.No	0.No	129.5	84	0.No	0.No	0.No	200.259	99	4.9	NA	0.No	0.No	0	0	0	6.12789
26.7039	49	2.woman	1.No formal education illiterate	1.married	0.Urban Community	0.No	0.None	1.Yes	0.No	0.No	0.No	120.5	73	0.No	0.No	0.No	NA	NA	NA	NA	0.No	0.No	1	0	0	4.94795
25.2006	47	2.woman	1.No formal education illiterate	1.married	0.Urban Community	0.No	0.None	0.No	0.No	0.No	0.No	128.5	75	0.No	0.No	0.No	122.939	81.18	5.1	0.No	0.No	0.No	0	0	0	4.66226
22.6368	48	1.man	2.Did not finish primary school but capable of reading and/or writing	1.married	0.Urban Community	1.Yes	1.Yes	0.No	0.No	0.No	0.No	108	59	0.No	0.No	NA	198.326	108.36	4.9	0.No	0.No	0.No	0	0	0	3.88449
21.7868	48	2.woman	1.No formal education illiterate	1.married	0.Urban Community	0.No	1.Yes	1.Yes	0.No	0.No	0.No	121.5	69	1.Yes	0.No	0.No	221.522	91.98	5	0.No	0.No	0.No	1	0	0	4.23353
21.4374	57	1.man	1.No formal education illiterate	1.married	0.Urban Community	1.Yes	1.Yes	0.No	0.No	0.No	0.No	101	60	0.No	0.No	0.No	181.315	89.46	4.7	0.No	0.No	1.Yes	0	0	0	4.96811
27.099	49	2.woman	1.No formal education illiterate	1.married	0.Urban Community	0.No	0.None	1.Yes	0.No	1.Yes	0.No	155	96	1.Yes	0.No	0.No	NA	NA	NA	NA	NA	0.No	1	0	0	6.37593
26.7768	52	1.man	6.High school	1.married	0.Urban Community	0.No	1.Yes	0.No	0.No	0.No	0.No	106.5	63.5	0.No	0.No	0.No	NA	NA	NA	NA	NA	0.No	0	0	0	4.44158
NA	49	1.man	5.Middle school	2.married, sp abs	0.Urban Community	1.Yes	1.Yes	0.No	0.No	0.No	0.No	NA	NA	0.No	0.No	0.No	251.29	102.06	5.2	0.No	0.No	1.Yes	0	1	0	NA
22.8217	50	2.woman	6.High school	2.married, sp abs	0.Urban Community	0.No	1.Yes	0.No	0.No	0.No	0.No	104.5	62	0.No	0.No	0.No	200.645	88.74	5.2	0.No	0.No	0.No	0	0	0	4.03511
26.9443	45	2.woman	2.Did not finish primary school but capable of reading and/or writing	1.married	0.Urban Community	0.No	1.Yes	0.No	0.No	0.No	0.No	120.5	81	1.Yes	0.No	0.No	231.573	102.96	5	0.No	0.No	0.No	1	0	0	5.29428
27.1626	53	1.man	2.Did not finish primary school but capable of reading and/or writing	1.married	0.Urban Community	1.Yes	1.Yes	0.No	0.No	0.No	0.No	139	84.5	0.No	0.No	0.No	179.382	80.46	5.5	0.No	0.No	1.Yes	0	0	0	6.14158
24.9433	52	1.man	8.Two/Three Year College/Associate degree	2.married, sp abs	0.Urban Community	1.Yes	0.None	0.No	0.No	1.Yes	0.No	100	63.5	0.No	0.No	0.No	NA	NA	NA	NA	NA	0.No	0	0	0	4.85682
21.1576	54	2.woman	1.No formal education illiterate	2.married, sp abs	0.Urban Community	0.No	1.Yes	0.No	0.No	0.No	0.No	135	75	0.No	0.No	0.No	214.563	85.14	5.3	0.No	NA	NA	0	0	0	5.34635
25.4441	58	2.woman	2.Did not finish primary school but capable of reading and/or writing	1.married	0.Urban Community	0.No	1.Yes	0.No	0.No	0.No	0.No	102	61.5	0.No	0.No	0.No	166.625	79.02	4.5	0.No	0.No	NA	0	0	0	5.17549
NA	59	1.man	5.Middle school	1.married	0.Urban Community	1.Yes	1.Yes	1.Yes	1.Yes	0.No	1.Yes	NA	NA	1.Yes	1.Yes	0.No	210.697	70.38	5.1	1.Yes	NA	NA	1	0	1	NA
23.552	61	2.woman	2.Did not finish primary school but capable of reading and/or writing	1.married	0.Urban Community	0.No	0.None	0.No	0.No	1.Yes	0.No	95.5	48	0.No	0.No	0.No	NA	NA	NA	0.No	NA	0.No	0	0	0	4.28114
20.5479	64	1.man	2.Did not finish primary school but capable of reading and/or writing	1.married	0.Urban Community	1.Yes	0.None	0.No	1.Yes	0.No	0.No	105.5	65.5	0.No	1.Yes	0.No	NA	NA	NA	0.No	NA	0.No	0	0	1	6.30236
23.1598	76	1.man	2.Did not finish primary school but capable of reading and/or writing	7.widowed	0.Urban Community	1.Yes	1.Yes	1.Yes	0.No	0.No	0.No	191	82.5	1.Yes	0.No	0.No	193.3	105.12	5.4	0.No	0.No	0.No	1	0	0	8.17574
19.9407	54	1.man	5.Middle school	1.married	0.Urban Community	1.Yes	0.None	0.No	0.No	0.No	0.No	120	80.5	0.No	0.No	0.No	NA	NA	NA	0.No	0.No	0.No	0	0	0	6.22136
25.3416	49	2.woman	1.No formal education illiterate	1.married	0.Urban Community	0.No	1.Yes	0.No	0.No	0.No	0.No	113	71	0.No	0.No	0.No	201.419	138.78	5.1	0.No	0.No	0.No	0	0	1	4.96778
NA	61	1.man	2.Did not finish primary school but capable of reading and/or writing	1.married	0.Urban Community	1.Yes	1.Yes	0.No	0.No	0.No	0.No	NA	NA	0.No	0.No	NA	NA	NA	NA	0.No	0.No	0.No	0	NA	0	NA
25.5287	59	2.woman	2.Did not finish primary school but capable of reading and/or writing	1.married	0.Urban Community	0.No	0.None	1.Yes	0.No	0.No	0.No	129.5	78	1.Yes	0.No	1.Yes	NA	NA	NA	0.No	0.No	1.Yes	1	1	0	6.33934
23.7651	75	2.woman	1.No formal education illiterate	7.widowed	0.Urban Community	0.No	0.None	0.No	0.No	0.No	0.No	144.5	75.5	0.No	0.No	1.Yes	NA	NA	NA	0.No	0.No	0.No	1	1	0	8.63216
20.6306	63	1.man	4.Elementary school	5.divorced	0.Urban Community	1.Yes	1.Yes	0.No	0.No	0.No	0.No	182.5	91	0.No	0.No	0.No	NA	NA	NA	0.No	0.No	0.No	1	0	0	6.11192
25.4172	80	1.man	2.Did not finish primary school but capable of reading and/or writing	4.separated	1.Rural Village	0.No	1.Yes	1.Yes	0.No	0.No	0.No	143	65.5	1.Yes	0.No	0.No	210.31	82.26	4.9	0.No	NA	NA	1	0	0	8.98703
24.0657	49	2.woman	5.Middle school	2.married, sp abs	1.Rural Village	0.No	0.None	1.Yes	0.No	0.No	0.No	145	96.5	0.No	0.No	0.No	227.707	75.42	4.5	0.No	0.No	NA	1	0	0	6.48997
25.9442	48	2.woman	5.Middle school	1.married	1.Rural Village	0.No	1.Yes	0.No	0.No	0.No	0.No	116	72.5	0.No	0.No	0.No	NA	NA	NA	0.No	0.No	0.No	0	0	0	5.19707
23.4667	50	1.man	7.Vocational school	1.married	1.Rural Village	0.No	1.Yes	0.No	0.No	0.No	0.No	108.5	68.5	0.No	0.No	0.No	NA	NA	NA	0.No	0.No	0.No	0	1	0	4.78966
23.0678	45	2.woman	2.Did not finish primary school but capable of reading and/or writing	2.married, sp abs	1.Rural Village	0.No	0.None	0.No	0.No	0.No	0.No	113.5	65	0.No	0.No	0.No	163.918	79.38	4	0.No	0.No	0.No	0	0	0	4.00683
NA	54	1.man	6.High school	2.married, sp abs	1.Rural Village	1.Yes	1.Yes	0.No	0.No	0.No	0.No	NA	NA	0.No	0.No	0.No	NA	NA	NA	0.No	0.No	0.No	0	0	0	NA
20.3649	58	1.man	5.Middle school	1.married	1.Rural Village	1.Yes	1.Yes	0.No	0.No	0.No	0.No	141	88	1.Yes	0.No	0.No	190.594	79.74	4.7	0.No	0.No	0.No	1	0	0	6.75056
21.7825	57	2.woman	1.No formal education illiterate	1.married	1.Rural Village	0.No	0.None	0.No	0.No	0.No	0.No	102.5	56.5	0.No	0.No	0.No	204.898	76.32	4.6	0.No	0.No	0.No	0	0	0	4.52345
22.4913	61	1.man	1.No formal education illiterate	1.married	1.Rural Village	1.Yes	1.Yes	0.No	0.No	0.No	0.No	117.5	74.5	0.No	0.No	0.No	NA	NA	NA	0.No	0.No	0.No	0	0	0	6.53472
21.0962	55	2.woman	1.No formal education illiterate	1.married	1.Rural Village	0.No	1.Yes	0.No	0.No	0.No	0.No	98	55.5	0.No	0.No	0.No	223.455	73.62	4.8	0.No	0.No	0.No	0	0	0	4.29233
NA	59	1.man	2.Did not finish primary school but capable of reading and/or writing	1.married	1.Rural Village	1.Yes	1.Yes	0.No	0.No	0.No	0.No	NA	NA	0.No	0.No	0.No	NA	NA	NA	0.No	0.No	0.No	0	0	0	NA
22.3971	49	2.woman	1.No formal education illiterate	1.married	1.Rural Village	0.No	0.None	0.No	0.No	0.No	0.No	112.5	67	0.No	0.No	0.No	NA	NA	NA	0.No	0.No	NA	0	0	0	4.35792
21.2146	49	1.man	2.Did not finish primary school but capable of reading and/or writing	8.never married	1.Rural Village	1.Yes	0.None	0.No	0.No	0.No	0.No	119	71.5	0.No	0.No	0.No	178.996	71.82	4.9	0.No	0.No	0.No	0	0	0	4.8587
26.1251	60	2.woman	1.No formal education illiterate	1.married	1.Rural Village	0.No	1.Yes	0.No	0.No	0.No	0.No	114	77.5	0.No	0.No	0.No	199.486	98.46	4.9	0.No	0.No	0.No	0	0	0	6.82085
23.6496	65	1.man	2.Did not finish primary school but capable of reading and/or writing	1.married	1.Rural Village	1.Yes	1.Yes	1.Yes	0.No	0.No	1.Yes	119	72.5	1.Yes	0.No	0.No	177.836	88.92	4.7	1.Yes	1.Yes	1.Yes	1	0	0	7.13382
19.0436	69	1.man	1.No formal education illiterate	1.married	1.Rural Village	1.Yes	1.Yes	0.No	0.No	0.No	0.No	139	76.5	0.No	0.No	0.No	223.068	79.38	5.4	0.No	0.No	NA	0	0	0	7.72605
19.6651	61	2.woman	1.No formal education illiterate	1.married	1.Rural Village	0.No	0.None	0.No	0.No	0.No	0.No	113.5	66.5	0.No	0.No	0.No	242.785	83.34	4.8	0.No	0.No	0.No	0	1	0	5.60006
25.3688	46	2.woman	1.No formal education illiterate	2.married, sp abs	1.Rural Village	0.No	0.None	0.No	0.No	0.No	0.No	106.5	58.5	0.No	0.No	0.No	184.795	68.4	4.5	0.No	0.No	0.No	0	0	0	3.88728
NA	46	1.man	5.Middle school	2.married, sp abs	1.Rural Village	1.Yes	1.Yes	0.No	0.No	0.No	0.No	NA	NA	0.No	0.No	0.No	NA	NA	NA	0.No	NA	NA	0	0	0	NA
22.9753	47	1.man	4.Elementary school	1.married	1.Rural Village	1.Yes	1.Yes	1.Yes	0.No	0.No	0.No	141	83.5	0.No	0.No	0.No	211.47	83.16	4.8	0.No	0.No	0.No	1	0	0	5.3441
20.7496	43	2.woman	1.No formal education illiterate	1.married	1.Rural Village	0.No	0.None	0.No	0.No	0.No	0.No	132	77	0.No	0.No	0.No	179.382	73.8	4.8	0.No	0.No	NA	0	0	0	4.60322
20.7399	49	2.woman	1.No formal education illiterate	1.married	1.Rural Village	0.No	0.None	NA	NA	NA	NA	111.5	67.5	NA	NA	NA	NA	NA	NA	NA	NA	0.No	0	NA	NA	4.60087
19.9449	53	1.man	1.No formal education illiterate	1.married	1.Rural Village	1.Yes	1.Yes	0.No	0.No	0.No	0.No	122.5	86	0.No	0.No	0.No	NA	NA	NA	NA	0.No	1.Yes	0	0	0	6.64062
29.3217	60	2.woman	1.No formal education illiterate	7.widowed	1.Rural Village	0.No	1.Yes	1.Yes	0.No	0.No	0.No	137.5	95	0.No	0.No	0.No	272.553	97.74	5	0.No	NA	0.No	1	1	0	7.94238
23.1884	62	1.man	2.Did not finish primary school but capable of reading and/or writing	1.married	1.Rural Village	1.Yes	1.Yes	1.Yes	0.No	0.No	0.No	135	70	0.No	0.No	0.No	165.851	84.06	4.7	0.No	0.No	0.No	1	0	0	5.76713
21.7146	56	2.woman	1.No formal education illiterate	1.married	1.Rural Village	0.No	1.Yes	0.No	0.No	0.No	0.No	110.5	65	0.No	0.No	0.No	NA	NA	NA	0.No	0.No	0.No	0	1	0	5.20614
28.9694	48	2.woman	2.Did not finish primary school but capable of reading and/or writing	7.widowed	1.Rural Village	0.No	1.Yes	0.No	0.No	0.No	0.No	117	64.5	0.No	0.No	0.No	182.475	73.8	4.8	0.No	0.No	0.No	0	0	0	4.02214
23.6257	52	2.woman	2.Did not finish primary school but capable of reading and/or writing	1.married	1.Rural Village	0.No	1.Yes	0.No	0.No	0.No	0.No	107.5	63	0.No	0.No	NA	NA	NA	NA	0.No	NA	NA	0	NA	0	4.64414
22.3303	59	1.man	2.Did not finish primary school but capable of reading and/or writing	1.married	1.Rural Village	0.No	1.Yes	0.No	0.No	0.No	0.No	99	65	0.No	0.No	NA	197.939	85.14	4.4	0.No	0.No	0.No	0	0	0	5.7271
18.9138	75	1.man	2.Did not finish primary school but capable of reading and/or writing	1.married	1.Rural Village	0.No	0.None	0.No	0.No	0.No	0.No	109.5	61.5	0.No	0.No	0.No	NA	NA	NA	0.No	0.No	0.No	0	0	0	8.12502
27.1608	73	2.woman	1.No formal education illiterate	1.married	1.Rural Village	0.No	1.Yes	0.No	0.No	0.No	0.No	123	84	0.No	0.No	0.No	209.924	81.54	4.8	0.No	0.No	0.No	0	0	0	9.67662
NA	63	2.woman	4.Elementary school	1.married	1.Rural Village	0.No	0.None	1.Yes	0.No	0.No	0.No	NA	NA	0.No	0.No	0.No	NA	NA	NA	0.No	0.No	0.No	1	1	0	NA
NA	65	1.man	5.Middle school	1.married	1.Rural Village	1.Yes	1.Yes	1.Yes	0.No	1.Yes	0.No	NA	NA	1.Yes	0.No	0.No	NA	NA	NA	0.No	0.No	0.No	1	1	0	NA
NA	60	1.man	2.Did not finish primary school but capable of reading and/or writing	2.married, sp abs	1.Rural Village	0.No	0.None	0.No	0.No	0.No	0.No	NA	NA	0.No	0.No	0.No	NA	NA	NA	NA	0.No	NA	0	0	0	NA
18.9392	62	2.woman	4.Elementary school	2.married, sp abs	1.Rural Village	0.No	1.Yes	1.Yes	0.No	0.No	0.No	153	76	1.Yes	0.No	0.No	224.228	79.56	4.7	NA	0.No	NA	1	0	0	5.68928
20.1033	72	1.man	1.No formal education illiterate	1.married	1.Rural Village	1.Yes	1.Yes	1.Yes	0.No	0.No	0.No	192.5	103	0.No	0.No	0.No	156.573	75.96	4.4	NA	NA	NA	1	1	0	9.41615
18.0112	59	2.woman	1.No formal education illiterate	1.married	1.Rural Village	0.No	1.Yes	1.Yes	0.No	0.No	1.Yes	154.5	93	0.No	0.No	1.Yes	305.801	71.64	5.5	1.Yes	1.Yes	1.Yes	1	1	0	7.29402
20.4372	82	2.woman	1.No formal education illiterate	7.widowed	1.Rural Village	0.No	1.Yes	0.No	0.No	0.No	0.No	114.5	61	0.No	0.No	0.No	233.12	100.62	5.5	0.No	0.No	0.No	0	0	0	9.80969
23.3726	61	1.man	2.Did not finish primary school but capable of reading and/or writing	4.separated	1.Rural Village	1.Yes	1.Yes	0.No	0.No	0.No	0.No	106	64.5	0.No	0.No	0.No	241.625	85.86	5	0.No	NA	NA	0	1	0	5.80776
NA	48	2.woman	2.Did not finish primary school but capable of reading and/or writing	2.married, sp abs	1.Rural Village	0.No	0.None	0.No	0.No	0.No	0.No	NA	NA	0.No	0.No	0.No	NA	NA	NA	0.No	0.No	0.No	0	0	0	NA
22.4977	52	1.man	1.No formal education illiterate	1.married	1.Rural Village	1.Yes	1.Yes	1.Yes	0.No	0.No	1.Yes	128.5	82.5	1.Yes	0.No	0.No	NA	NA	NA	1.Yes	1.Yes	1.Yes	1	0	0	5.71264
NA	46	2.woman	4.Elementary school	1.married	1.Rural Village	0.No	0.None	0.No	0.No	0.No	0.No	NA	NA	0.No	0.No	0.No	NA	NA	NA	0.No	NA	NA	0	0	0	NA
NA	47	1.man	5.Middle school	2.married, sp abs	1.Rural Village	1.Yes	1.Yes	0.No	0.No	0.No	0.No	NA	NA	0.No	0.No	0.No	NA	NA	NA	NA	NA	0.No	0	0	0	NA
20.8099	86	1.man	1.No formal education illiterate	7.widowed	1.Rural Village	0.No	1.Yes	0.No	0.No	0.No	0.No	124.5	70.5	0.No	0.No	0.No	NA	NA	NA	0.No	0.No	0.No	0	0	0	11.7363
20.3999	63	1.man	2.Did not finish primary school but capable of reading and/or writing	8.never married	1.Rural Village	0.No	0.None	0.No	0.No	0.No	0.No	135	76	0.No	0.No	NA	179.382	184.5	5.2	0.No	0.No	0.No	0	0	0	6.55244
21.1314	49	1.man	2.Did not finish primary school but capable of reading and/or writing	1.married	1.Rural Village	1.Yes	1.Yes	0.No	0.No	0.No	0.No	123	64.5	0.No	0.No	0.No	166.238	84.42	5.4	NA	0.No	NA	0	0	0	4.11992
23.0783	45	2.woman	1.No formal education illiterate	1.married	1.Rural Village	0.No	0.None	0.No	NA	NA	0.No	108	69.5	0.No	NA	NA	195.233	91.98	5.3	0.No	0.No	NA	0	0	0	4.76023
25.2043	85	1.man	3.Sishu	1.married	1.Rural Village	0.No	1.Yes	0.No	0.No	0.No	0.No	153.5	74	0.No	0.No	0.No	189.821	121.32	5.5	NA	NA	NA	1	0	0	11.0864
16.4119	84	2.woman	1.No formal education illiterate	1.married	1.Rural Village	0.No	0.None	0.No	0.No	0.No	0.No	140	56	0.No	0.No	0.No	NA	NA	NA	0.No	0.No	0.No	1	0	0	9.20559
23.091	51	1.man	5.Middle school	1.married	1.Rural Village	1.Yes	0.None	0.No	0.No	0.No	0.No	108.5	62	0.No	0.No	0.No	242.398	89.82	5.1	0.No	0.No	0.No	0	1	0	4.32723
24.3359	52	2.woman	2.Did not finish primary school but capable of reading and/or writing	1.married	1.Rural Village	0.No	0.None	1.Yes	0.No	0.No	0.No	108	63.5	0.No	0.No	0.No	246.264	93.06	5.6	0.No	0.No	0.No	1	1	0	4.85176
22.8174	57	1.man	2.Did not finish primary school but capable of reading and/or writing	1.married	1.Rural Village	1.Yes	0.None	0.No	0.No	0.No	1.Yes	133	86	0.No	0.No	0.No	235.053	106.02	6	1.Yes	1.Yes	1.Yes	0	0	0	6.77257
24.3191	54	2.woman	1.No formal education illiterate	1.married	1.Rural Village	0.No	0.None	0.No	0.No	0.No	0.No	110.5	68	0.No	0.No	0.No	228.481	93.96	5	0.No	0.No	0.No	0	0	0	5.03933
18.752	60	1.man	2.Did not finish primary school but capable of reading and/or writing	1.married	1.Rural Village	1.Yes	0.None	0.No	0.No	0.No	0.No	129	63	0.No	0.No	0.No	240.079	108.36	5.8	0.No	0.No	NA	0	1	0	4.78548
22.0089	55	2.woman	1.No formal education illiterate	1.married	1.Rural Village	0.No	0.None	0.No	0.No	0.No	0.No	138	104.5	0.No	0.No	0.No	246.651	115.74	5.8	NA	NA	NA	1	1	0	8.25911
20.0668	60	2.woman	2.Did not finish primary school but capable of reading and/or writing	1.married	1.Rural Village	0.No	0.None	NA	NA	0.No	0.No	113.5	60.5	NA	NA	NA	231.187	90	5.4	0.No	0.No	0.No	0	0	0	5.07105
17.6901	62	1.man	1.No formal education illiterate	1.married	1.Rural Village	1.Yes	1.Yes	0.No	0.No	0.No	0.No	112.5	73	0.No	0.No	0.No	NA	NA	NA	0.No	0.No	0.No	0	0	0	6.55591
23.9363	53	1.man	5.Middle school	1.married	1.Rural Village	0.No	0.None	1.Yes	0.No	1.Yes	0.No	112.5	66	1.Yes	0.No	0.No	177.063	91.44	5.2	NA	0.No	0.No	1	0	0	4.44585
25.4185	59	2.woman	1.No formal education illiterate	1.married	1.Rural Village	0.No	0.None	1.Yes	1.Yes	0.No	0.No	151	87	1.Yes	1.Yes	0.No	175.516	296.64	11.5	0.No	0.No	1.Yes	1	1	1	6.64027
NA	56	1.man	2.Did not finish primary school but capable of reading and/or writing	2.married, sp abs	1.Rural Village	1.Yes	0.None	0.No	0.No	0.No	0.No	NA	NA	0.No	0.No	0.No	NA	NA	NA	0.No	0.No	0.No	0	0	0	NA
21.5052	50	2.woman	1.No formal education illiterate	2.married, sp abs	1.Rural Village	0.No	0.None	0.No	0.No	0.No	0.No	112.5	75.5	0.No	0.No	0.No	134.15	88.02	5.3	0.No	0.No	0.No	0	0	0	5.45925
27.3577	70	2.woman	1.No formal education illiterate	1.married	1.Rural Village	0.No	0.None	0.No	0.No	0.No	0.No	139	66	0.No	0.No	0.No	276.419	123.3	5.1	0.No	NA	1.Yes	1	1	0	6.53675
20.6745	79	1.man	1.No formal education illiterate	1.married	1.Rural Village	0.No	0.None	0.No	0.No	0.No	0.No	155.5	57	0.No	0.No	0.No	146.521	109.44	5.2	0.No	NA	NA	1	0	0	7.26326
21.7407	52	1.man	2.Did not finish primary school but capable of reading and/or writing	1.married	1.Rural Village	1.Yes	0.None	0.No	0.No	0.No	0.No	105.5	65	0.No	0.No	0.No	154.253	89.1	5.3	NA	NA	NA	0	0	0	4.65426
22.9826	49	2.woman	2.Did not finish primary school but capable of reading and/or writing	1.married	1.Rural Village	0.No	0.None	0.No	0.No	0.No	0.No	121	65	0.No	0.No	0.No	202.578	89.1	5.4	NA	0.No	NA	0	0	0	4.00588
22.9854	73	1.man	4.Elementary school	7.widowed	1.Rural Village	1.Yes	0.None	0.No	0.No	0.No	0.No	127.5	68.5	0.No	0.No	0.No	197.166	134.64	5.6	0.No	NA	NA	0	0	1	7.81547
24.1198	81	1.man	1.No formal education illiterate	7.widowed	1.Rural Village	1.Yes	0.None	0.No	0.No	0.No	0.No	NA	NA	0.No	0.No	0.No	NA	NA	NA	0.No	0.No	NA	1	0	0	9.84975
19.3923	53	2.woman	1.No formal education illiterate	1.married	1.Rural Village	0.No	0.None	0.No	0.No	0.No	0.No	174.5	94.5	0.No	0.No	0.No	204.125	106.92	5.3	NA	NA	NA	1	0	0	5.78002
20.6161	55	1.man	2.Did not finish primary school but capable of reading and/or writing	1.married	1.Rural Village	1.Yes	0.None	0.No	0.No	0.No	0.No	159	87	0.No	0.No	0.No	194.846	105.48	5.6	NA	NA	NA	1	0	0	5.99311
21.6592	53	1.man	2.Did not finish primary school but capable of reading and/or writing	5.divorced	1.Rural Village	1.Yes	1.Yes	NA	NA	NA	0.No	133.5	82.5	NA	NA	NA	207.604	96.12	5.2	NA	NA	NA	0	0	0	6.06519
22.0313	45	2.woman	6.High school	1.married	1.Rural Village	0.No	0.None	0.No	0.No	0.No	0.No	133.5	92.5	0.No	0.No	0.No	158.506	86.94	5.3	0.No	0.No	0.No	1	0	0	6.00953
26.8397	53	1.man	4.Elementary school	1.married	1.Rural Village	0.No	0.None	0.No	0.No	0.No	0.No	106	65.5	0.No	0.No	NA	206.058	101.34	5.6	0.No	0.No	0.No	0	0	0	4.87869
20.7908	58	2.woman	1.No formal education illiterate	1.married	1.Rural Village	0.No	0.None	NA	NA	0.No	0.No	135.5	76	NA	NA	NA	168.171	99	5.1	0.No	0.No	0.No	0	0	0	6.59513
25.4733	65	1.man	2.Did not finish primary school but capable of reading and/or writing	1.married	1.Rural Village	0.No	1.Yes	0.No	NA	NA	0.No	110.5	63	0.No	NA	NA	233.506	96.66	5.3	0.No	0.No	0.No	0	0	0	6.09689
NA	64	2.woman	2.Did not finish primary school but capable of reading and/or writing	2.married, sp abs	1.Rural Village	0.No	0.None	0.No	0.No	0.No	0.No	NA	NA	0.No	0.No	0.No	214.176	78.84	4.9	0.No	0.No	0.No	0	0	0	NA
23.8617	59	1.man	1.No formal education illiterate	2.married, sp abs	1.Rural Village	1.Yes	0.None	1.Yes	0.No	0.No	0.No	182.5	102	0.No	0.No	0.No	226.161	90.36	5.6	NA	0.No	1.Yes	1	0	0	7.03978
24.3632	51	2.woman	1.No formal education illiterate	1.married	1.Rural Village	0.No	0.None	0.No	0.No	0.No	0.No	115.5	69.5	0.No	0.No	0.No	269.847	93.78	5.8	0.No	0.No	0.No	0	1	0	4.8053
21.8007	61	1.man	2.Did not finish primary school but capable of reading and/or writing	1.married	1.Rural Village	1.Yes	1.Yes	0.No	0.No	0.No	0.No	131	77	0.No	0.No	0.No	197.939	86.76	5.6	0.No	0.No	0.No	0	0	0	6.23874
17.9311	56	2.woman	1.No formal education illiterate	1.married	1.Rural Village	0.No	0.None	0.No	NA	0.No	0.No	107	60.5	0.No	NA	NA	236.986	95.4	5.3	NA	0.No	0.No	0	0	0	4.73178
19.9205	57	1.man	2.Did not finish primary school but capable of reading and/or writing	1.married	1.Rural Village	1.Yes	1.Yes	0.No	0.No	0.No	0.No	115	77.5	0.No	0.No	0.No	191.367	124.02	5.3	0.No	0.No	0.No	0	0	0	6.24002
22.4309	48	1.man	6.High school	1.married	1.Rural Village	1.Yes	1.Yes	0.No	0.No	0.No	0.No	132.5	77.5	0.No	0.No	0.No	193.3	88.38	5.4	0.No	0.No	0.No	0	0	0	4.67597
NA	47	2.woman	2.Did not finish primary school but capable of reading and/or writing	1.married	1.Rural Village	0.No	0.None	0.No	0.No	0.No	0.No	NA	NA	0.No	0.No	0.No	226.548	105.66	5.5	0.No	0.No	0.No	0	0	0	NA
23.9009	45	2.woman	2.Did not finish primary school but capable of reading and/or writing	1.married	1.Rural Village	0.No	0.None	0.No	0.No	0.No	0.No	106.5	65	0.No	0.No	0.No	155.8	93.78	5.3	0.No	0.No	0.No	0	0	0	4.08313
22.5097	49	1.man	4.Elementary school	1.married	1.Rural Village	0.No	1.Yes	NA	NA	0.No	0.No	134	78.5	NA	NA	NA	198.326	81.9	5.4	0.No	0.No	0.No	0	0	0	4.99753
21.6169	61	2.woman	1.No formal education illiterate	1.married	1.Rural Village	0.No	0.None	1.Yes	0.No	0.No	0.No	131.5	80.5	0.No	0.No	0.No	169.717	83.52	5.1	0.No	0.No	0.No	1	0	0	6.85147
17.8213	69	1.man	2.Did not finish primary school but capable of reading and/or writing	1.married	1.Rural Village	1.Yes	1.Yes	0.No	0.No	0.No	1.Yes	145	82.5	0.No	0.No	0.No	NA	NA	NA	1.Yes	1.Yes	0.No	1	0	0	7.98965
27.132	47	2.woman	1.No formal education illiterate	1.married	1.Rural Village	0.No	0.None	0.No	0.No	0.No	0.No	139	81.5	0.No	0.No	0.No	NA	NA	NA	NA	NA	0.No	0	0	0	4.86681
22.0959	46	1.man	5.Middle school	1.married	1.Rural Village	0.No	0.None	0.No	0.No	0.No	0.No	134	93.5	0.No	0.No	0.No	NA	NA	NA	NA	NA	0.No	1	0	0	6.21584
20.9241	51	2.woman	2.Did not finish primary school but capable of reading and/or writing	1.married	1.Rural Village	0.No	0.None	1.Yes	0.No	0.No	0.No	145	84	1.Yes	0.No	1.Yes	234.666	70.02	5	0.No	0.No	0.No	1	1	0	5.48465
22.1539	55	1.man	4.Elementary school	1.married	1.Rural Village	1.Yes	1.Yes	0.No	0.No	0.No	0.No	132	64.5	0.No	0.No	0.No	157.346	74.7	5.1	0.No	0.No	0.No	0	0	0	4.3283
26.3061	48	2.woman	1.No formal education illiterate	1.married	1.Rural Village	0.No	0.None	0.No	0.No	0.No	0.No	120.5	72.5	0.No	0.No	0.No	232.733	90	5.1	0.No	0.No	0.No	0	0	0	4.82345
18.7377	51	1.man	5.Middle school	1.married	1.Rural Village	1.Yes	0.None	0.No	0.No	0.No	0.No	106.5	65.5	0.No	0.No	0.No	NA	NA	NA	0.No	0.No	NA	0	0	0	4.73988
19.1883	78	1.man	1.No formal education illiterate	1.married	1.Rural Village	0.No	0.None	0.No	0.No	0.No	0.No	147	83	0.No	0.No	0.No	204.511	93.6	5.1	0.No	0.No	0.No	1	0	0	9.85839
20.6226	72	2.woman	1.No formal education illiterate	1.married	1.Rural Village	0.No	0.None	0.No	0.No	0.No	0.No	131	81.5	0.No	0.No	0.No	150.001	106.56	5.5	0.No	0.No	0.No	0	0	0	8.65646
NA	49	1.man	4.Elementary school	2.married, sp abs	1.Rural Village	0.No	0.None	0.No	0.No	0.No	0.No	NA	NA	0.No	0.No	0.No	NA	NA	NA	0.No	0.No	0.No	0	0	0	NA
19.5492	48	2.woman	5.Middle school	2.married, sp abs	1.Rural Village	0.No	0.None	0.No	1.Yes	0.No	0.No	110.5	60.5	0.No	1.Yes	0.No	NA	NA	NA	0.No	0.No	NA	0	0	1	3.91891
NA	46	2.woman	2.Did not finish primary school but capable of reading and/or writing	2.married, sp abs	1.Rural Village	0.No	0.None	0.No	0.No	0.No	0.No	NA	NA	0.No	0.No	0.No	NA	NA	4.9	NA	NA	NA	0	0	0	NA
26.1797	50	1.man	4.Elementary school	2.married, sp abs	1.Rural Village	1.Yes	1.Yes	1.Yes	0.No	0.No	0.No	125.5	71.5	0.No	0.No	0.No	179.382	68.22	NA	NA	NA	NA	1	0	0	4.60977
20.784	46	2.woman	5.Middle school	1.married	1.Rural Village	0.No	0.None	0.No	0.No	0.No	0.No	123	78	0.No	0.No	0.No	182.862	90.72	5.3	0.No	0.No	0.No	0	1	0	5.16968
20.5985	47	1.man	5.Middle school	1.married	1.Rural Village	1.Yes	0.None	0.No	0.No	0.No	0.No	105	62	0.No	0.No	0.No	190.207	94.14	5.3	0.No	0.No	0.No	0	0	0	4.13627
27.7028	58	2.woman	5.Middle school	1.married	1.Rural Village	0.No	0.None	1.Yes	0.No	0.No	0.No	136.5	84.5	1.Yes	0.No	1.Yes	269.847	105.12	5.5	0.No	0.No	0.No	1	1	0	6.85937
24.34	69	1.man	5.Middle school	1.married	1.Rural Village	0.No	0.None	0.No	0.No	0.No	0.No	130.5	82	0.No	0.No	0.No	245.878	143.28	6.2	0.No	0.No	0.No	0	1	1	8.15187
20.8429	62	1.man	5.Middle school	1.married	1.Rural Village	1.Yes	0.None	0.No	0.No	0.No	0.No	104	59	0.No	0.No	0.No	153.094	84.96	5.6	0.No	0.No	0.No	0	0	0	5.69966
19.8623	61	2.woman	1.No formal education illiterate	1.married	1.Rural Village	0.No	0.None	0.No	0.No	0.No	0.No	120.5	72.5	0.No	0.No	0.No	245.878	89.82	5.6	0.No	0.No	0.No	0	1	0	6.16605
NA	55	2.woman	1.No formal education illiterate	2.married, sp abs	1.Rural Village	0.No	0.None	0.No	0.No	0.No	0.No	NA	NA	0.No	0.No	0.No	NA	NA	NA	0.No	NA	NA	0	0	0	NA
20.4925	65	1.man	4.Elementary school	2.married, sp abs	1.Rural Village	1.Yes	1.Yes	0.No	0.No	0.No	0.No	109.5	56	0.No	0.No	0.No	153.094	114.66	5.1	0.No	0.No	0.No	0	0	0	5.39013
23.0849	82	2.woman	2.Did not finish primary school but capable of reading and/or writing	7.widowed	1.Rural Village	0.No	0.None	0.No	0.No	0.No	0.No	143.5	65.5	0.No	0.No	0.No	165.851	113.04	5.3	0.No	0.No	0.No	1	0	0	9.62523
17.6157	66	1.man	4.Elementary school	2.married, sp abs	1.Rural Village	0.No	0.None	0.No	0.No	0.No	0.No	112.5	69.5	0.No	0.No	0.No	155.8	96.66	5.1	0.No	0.No	0.No	0	0	0	6.9443
24.9212	53	1.man	6.High school	1.married	1.Rural Village	0.No	0.None	0.No	NA	0.No	0.No	125.5	69.5	0.No	NA	0.No	199.486	106.02	5.2	0.No	0.No	0.No	0	0	0	4.73102
31.0933	46	2.woman	2.Did not finish primary school but capable of reading and/or writing	1.married	1.Rural Village	0.No	0.None	0.No	0.No	0.No	0.No	105.5	68.5	0.No	0.No	0.No	184.022	84.96	5.1	0.No	0.No	0.No	0	0	0	4.53812
21.9992	52	1.man	2.Did not finish primary school but capable of reading and/or writing	1.married	1.Rural Village	1.Yes	0.None	0.No	0.No	0.No	0.No	113.5	68	0.No	0.No	0.No	189.434	86.4	5.3	0.No	0.No	0.No	0	0	0	4.67958
23.9192	46	2.woman	2.Did not finish primary school but capable of reading and/or writing	1.married	1.Rural Village	0.No	0.None	0.No	0.No	0.No	0.No	123	76.5	0.No	0.No	NA	196.779	88.74	5.6	0.No	0.No	0.No	0	0	0	4.94791
21.7128	54	1.man	2.Did not finish primary school but capable of reading and/or writing	1.married	1.Rural Village	1.Yes	1.Yes	0.No	0.No	0.No	0.No	107.5	71	0.No	0.No	0.No	152.32	83.16	5.1	0.No	0.No	0.No	0	0	0	5.41287
26.4112	49	2.woman	2.Did not finish primary school but capable of reading and/or writing	1.married	1.Rural Village	0.No	0.None	0.No	0.No	0.No	0.No	135	89	0.No	0.No	0.No	140.722	90.54	5	0.No	0.No	0.No	1	0	0	6.25197
21.7157	54	2.woman	1.No formal education illiterate	1.married	1.Rural Village	0.No	0.None	1.Yes	0.No	1.Yes	0.No	145	98.5	0.No	0.No	0.No	215.336	111.6	5.4	NA	0.No	0.No	1	0	0	7.37782
18.1973	54	1.man	6.High school	1.married	1.Rural Village	0.No	1.Yes	0.No	0.No	0.No	0.No	134.5	84	0.No	0.No	0.No	182.089	106.2	5.4	NA	0.No	0.No	0	0	0	6.19578
23.721	61	2.woman	1.No formal education illiterate	1.married	1.Rural Village	0.No	0.None	0.No	1.Yes	0.No	0.No	130.5	81	0.No	1.Yes	0.No	182.089	334.62	11.7	0.No	0.No	0.No	0	0	1	6.93974
21.6838	59	1.man	1.No formal education illiterate	1.married	1.Rural Village	0.No	0.None	0.No	0.No	0.No	0.No	143.5	76	0.No	0.No	NA	176.29	106.2	5.4	0.No	0.No	0.No	1	0	0	5.61814
26.9137	61	1.man	5.Middle school	1.married	1.Rural Village	1.Yes	1.Yes	0.No	0.No	0.No	0.No	121	60.5	0.No	0.No	0.No	197.939	96.12	5.5	0.No	0.No	0.No	0	0	0	4.90425
23.08	56	2.woman	4.Elementary school	1.married	1.Rural Village	0.No	0.None	0.No	0.No	0.No	0.No	107.5	63.5	0.No	0.No	0.No	260.182	106.92	5.3	0.No	0.No	0.No	0	1	0	4.89162
21.5522	57	1.man	1.No formal education illiterate	4.separated	1.Rural Village	1.Yes	1.Yes	0.No	0.No	0.No	0.No	111.5	58	0.No	0.No	0.No	184.795	116.28	5.4	0.No	NA	NA	0	0	0	4.358
NA	51	2.woman	2.Did not finish primary school but capable of reading and/or writing	4.separated	1.Rural Village	0.No	0.None	0.No	0.No	0.No	0.No	NA	NA	0.No	0.No	0.No	NA	NA	NA	0.No	0.No	0.No	0	0	0	NA
19.7268	68	1.man	1.No formal education illiterate	1.married	1.Rural Village	1.Yes	0.None	0.No	0.No	0.No	0.No	98.5	60	0.No	0.No	0.No	NA	NA	NA	0.No	0.No	NA	0	0	0	6.6596
21.3787	58	2.woman	2.Did not finish primary school but capable of reading and/or writing	1.married	1.Rural Village	0.No	0.None	0.No	0.No	0.No	0.No	93.5	60.5	0.No	0.No	0.No	NA	NA	NA	0.No	0.No	0.No	0	0	0	5.21175
21.5381	63	1.man	4.Elementary school	1.married	1.Rural Village	0.No	0.None	0.No	0.No	0.No	0.No	119	66	0.No	0.No	0.No	153.094	117.36	5.4	0.No	0.No	0.No	0	0	0	5.98753
28.6065	58	2.woman	4.Elementary school	1.married	1.Rural Village	0.No	0.None	0.No	0.No	0.No	0.No	119.5	65.5	0.No	0.No	NA	NA	NA	NA	0.No	0.No	0.No	0	NA	0	5.12885
23.1947	72	2.woman	1.No formal education illiterate	7.widowed	1.Rural Village	0.No	0.None	1.Yes	0.No	0.No	0.No	158	84	0.No	0.No	0.No	211.857	87.66	5.3	0.No	0.No	0.No	1	0	0	8.31386
28.1052	63	1.man	4.Elementary school	1.married	1.Rural Village	1.Yes	1.Yes	0.No	0.No	0.No	0.No	110	66.5	0.No	0.No	0.No	NA	NA	NA	NA	0.No	0.No	0	1	0	6.27258
30.9175	55	2.woman	2.Did not finish primary school but capable of reading and/or writing	1.married	1.Rural Village	0.No	0.None	1.Yes	0.No	1.Yes	0.No	144	97.5	1.Yes	0.No	0.No	214.176	91.8	5.1	NA	0.No	0.No	1	0	0	7.41643
25.556	55	2.woman	4.Elementary school	1.married	1.Rural Village	0.No	0.None	1.Yes	0.No	0.No	0.No	144.5	104.5	0.No	0.No	0.No	157.733	101.34	5.5	0.No	0.No	0.No	1	0	0	7.99706
25.8611	63	1.man	2.Did not finish primary school but capable of reading and/or writing	1.married	1.Rural Village	1.Yes	0.None	0.No	0.No	0.No	1.Yes	133.5	78.5	1.Yes	0.No	0.No	166.625	106.74	5.6	1.Yes	1.Yes	1.Yes	1	0	0	6.84786
26.8965	57	1.man	4.Elementary school	1.married	1.Rural Village	1.Yes	0.None	0.No	NA	NA	NA	116.5	63.5	0.No	NA	NA	232.347	90	5.1	NA	NA	0.No	0	0	0	4.64237
22.6531	49	2.woman	1.No formal education illiterate	1.married	1.Rural Village	0.No	0.None	0.No	0.No	0.No	0.No	113.5	66.5	1.Yes	0.No	NA	259.022	84.24	5	0.No	0.No	0.No	1	1	0	4.65541
22.9217	65	1.man	5.Middle school	1.married	1.Rural Village	1.Yes	0.None	0.No	0.No	1.Yes	0.No	154	96.5	0.No	0.No	0.No	NA	NA	NA	NA	NA	NA	1	0	0	8.29456
21.4605	59	2.woman	1.No formal education illiterate	1.married	1.Rural Village	0.No	0.None	0.No	0.No	0.No	0.No	130.5	80.5	0.No	0.No	0.No	201.032	84.96	5.6	0.No	0.No	0.No	0	1	0	6.5832
23.2283	62	2.woman	5.Middle school	1.married	1.Rural Village	0.No	1.Yes	0.No	0.No	1.Yes	0.No	126.5	78.5	0.No	0.No	0.No	NA	NA	NA	NA	0.No	0.No	0	0	0	6.85171
24.7242	63	1.man	4.Elementary school	1.married	1.Rural Village	1.Yes	1.Yes	0.No	0.No	0.No	0.No	131.5	77.5	0.No	0.No	0.No	166.625	91.26	5.4	0.No	0.No	0.No	0	0	0	6.7753
25.0016	49	2.woman	4.Elementary school	1.married	1.Rural Village	0.No	0.None	1.Yes	0.No	0.No	0.No	136.5	85	1.Yes	0.No	0.No	191.367	112.68	5	0.No	0.No	0.No	1	0	0	5.95944
24.7531	52	1.man	5.Middle school	1.married	1.Rural Village	0.No	0.None	0.No	0.No	0.No	0.No	126	82	0.No	0.No	0.No	NA	NA	NA	0.No	0.No	0.No	0	0	0	6.02661
20.2047	62	1.man	4.Elementary school	1.married	1.Rural Village	0.No	0.None	0.No	0.No	0.No	0.No	112.5	59	0.No	0.No	0.No	161.599	125.1	5	0.No	0.No	0.No	0	0	0	4.99391
20.189	52	2.woman	1.No formal education illiterate	1.married	1.Rural Village	0.No	0.None	0.No	0.No	0.No	0.No	127.5	67.5	0.No	0.No	0.No	147.295	133.56	5.2	0.No	0.No	0.No	0	0	1	4.20357
NA	59	2.woman	1.No formal education illiterate	2.married, sp abs	1.Rural Village	0.No	0.None	0.No	1.Yes	0.No	0.No	NA	NA	0.No	1.Yes	0.No	NA	NA	NA	0.No	NA	NA	0	0	1	NA
19.5816	68	1.man	2.Did not finish primary school but capable of reading and/or writing	2.married, sp abs	1.Rural Village	0.No	0.None	0.No	0.No	0.No	0.No	114.5	57.5	1.Yes	0.No	0.No	NA	NA	NA	0.No	NA	0.No	1	0	0	5.96642
19.4559	52	2.woman	1.No formal education illiterate	1.married	1.Rural Village	0.No	0.None	0.No	0.No	0.No	0.No	117.5	65.5	0.No	0.No	0.No	239.692	100.62	5.5	0.No	0.No	0.No	0	0	0	4.7201
24.3767	54	1.man	5.Middle school	1.married	1.Rural Village	1.Yes	1.Yes	1.Yes	0.No	0.No	0.No	121.5	60	1.Yes	0.No	0.No	NA	NA	NA	0.No	0.No	0.No	1	0	0	4.07221
NA	72	2.woman	2.Did not finish primary school but capable of reading and/or writing	7.widowed	1.Rural Village	0.No	0.None	1.Yes	0.No	NA	0.No	176	79.5	1.Yes	0.No	0.No	NA	NA	NA	0.No	1.Yes	1.Yes	1	0	0	7.5492
19.2677	57	1.man	4.Elementary school	1.married	1.Rural Village	1.Yes	1.Yes	1.Yes	0.No	0.No	0.No	182	86.5	1.Yes	0.No	0.No	NA	NA	NA	NA	NA	NA	1	0	0	5.58338
20.5737	54	2.woman	1.No formal education illiterate	1.married	1.Rural Village	0.No	0.None	0.No	0.No	0.No	0.No	108.5	69.5	0.No	0.No	0.No	178.609	97.56	5.1	0.No	0.No	0.No	0	0	0	5.33612
20.1676	46	1.man	2.Did not finish primary school but capable of reading and/or writing	2.married, sp abs	1.Rural Village	0.No	1.Yes	NA	0.No	0.No	0.No	114.5	70	NA	0.No	NA	116.753	114.12	4.9	0.No	0.No	0.No	0	0	0	4.41277
NA	38	2.woman	2.Did not finish primary school but capable of reading and/or writing	2.married, sp abs	1.Rural Village	0.No	0.None	0.No	0.No	0.No	0.No	NA	NA	0.No	0.No	0.No	NA	NA	NA	0.No	0.No	0.No	0	0	0	NA
23.2206	46	2.woman	2.Did not finish primary school but capable of reading and/or writing	1.married	1.Rural Village	0.No	0.None	1.Yes	0.No	0.No	0.No	145.5	69.5	0.No	0.No	0.No	120.619	96.3	5.1	0.No	0.No	0.No	1	0	0	3.35214
21.1972	55	1.man	2.Did not finish primary school but capable of reading and/or writing	1.married	1.Rural Village	1.Yes	1.Yes	1.Yes	0.No	0.No	0.No	164	100.5	0.No	0.No	0.No	NA	NA	NA	0.No	0.No	0.No	1	0	0	7.23659
18.5778	85	2.woman	1.No formal education illiterate	7.widowed	1.Rural Village	0.No	0.None	0.No	0.No	0.No	0.No	152	67.5	0.No	0.No	0.No	NA	NA	NA	NA	NA	NA	1	0	0	10.4138
23.62	75	1.man	1.No formal education illiterate	4.separated	1.Rural Village	1.Yes	0.None	0.No	0.No	0.No	0.No	156.5	76.5	0.No	0.No	0.No	178.996	118.8	5.2	0.No	NA	NA	1	0	0	7.9608
31.4331	52	1.man	5.Middle school	1.married	1.Rural Village	1.Yes	1.Yes	0.No	0.No	0.No	0.No	128	70.5	0.No	0.No	0.No	286.857	120.24	6.3	0.No	0.No	0.No	0	1	0	4.73022
27.4816	51	2.woman	4.Elementary school	1.married	1.Rural Village	0.No	0.None	0.No	0.No	0.No	0.No	NA	94.5	0.No	0.No	0.No	194.846	114.84	5.6	0.No	0.No	0.No	1	0	0	6.22188
NA	49	1.man	2.Did not finish primary school but capable of reading and/or writing	2.married, sp abs	1.Rural Village	1.Yes	1.Yes	0.No	0.No	0.No	0.No	NA	NA	0.No	0.No	0.No	NA	NA	NA	NA	NA	0.No	0	0	0	NA
19.7581	46	1.man	2.Did not finish primary school but capable of reading and/or writing	2.married, sp abs	1.Rural Village	1.Yes	0.None	0.No	0.No	0.No	0.No	108.5	68	0.No	0.No	0.No	NA	NA	NA	NA	0.No	0.No	0	0	0	4.56705
NA	41	2.woman	2.Did not finish primary school but capable of reading and/or writing	2.married, sp abs	1.Rural Village	0.No	0.None	0.No	0.No	0.No	0.No	NA	NA	0.No	0.No	0.No	195.62	90	5.2	NA	NA	0.No	0	0	0	NA
23.0497	57	2.woman	2.Did not finish primary school but capable of reading and/or writing	1.married	1.Rural Village	0.No	0.None	0.No	0.No	1.Yes	0.No	110.5	67.5	0.No	0.No	0.No	187.501	76.14	5.2	0.No	0.No	0.No	0	0	0	5.41276
30.1843	62	1.man	4.Elementary school	1.married	1.Rural Village	0.No	0.None	1.Yes	0.No	1.Yes	0.No	141	85	1.Yes	0.No	0.No	139.563	102.24	5.5	0.No	0.No	0.No	1	0	0	7.24091
18.1287	62	1.man	1.No formal education illiterate	1.married	1.Rural Village	1.Yes	0.None	0.No	0.No	0.No	0.No	132	68	0.No	0.No	0.No	NA	NA	NA	0.No	0.No	0.No	0	0	0	5.21186
NA	52	2.woman	1.No formal education illiterate	2.married, sp abs	1.Rural Village	0.No	0.None	0.No	NA	0.No	0.No	NA	NA	0.No	NA	0.No	NA	NA	NA	0.No	0.No	0.No	0	0	NA	NA
24.4774	53	2.woman	1.No formal education illiterate	1.married	1.Rural Village	0.No	0.None	0.No	0.No	0.No	0.No	110	72	0.No	0.No	0.No	166.625	94.68	5.4	0.No	0.No	0.No	0	0	0	5.38792
27.4981	55	1.man	2.Did not finish primary school but capable of reading and/or writing	1.married	1.Rural Village	0.No	1.Yes	1.Yes	0.No	0.No	0.No	140.5	83	1.Yes	0.No	0.No	269.847	100.98	5.4	0.No	0.No	0.No	1	1	0	6.08046
21.7238	58	1.man	1.No formal education illiterate	1.married	1.Rural Village	1.Yes	1.Yes	0.No	0.No	0.No	0.No	124	74	0.No	0.No	0.No	190.594	118.62	5.1	0.No	0.No	0.No	0	0	0	5.89567
20.0402	51	2.woman	1.No formal education illiterate	1.married	1.Rural Village	0.No	0.None	0.No	0.No	0.No	0.No	120	66	0.No	0.No	0.No	212.243	72.54	5.3	0.No	0.No	0.No	0	0	0	4.34233
NA	53	2.woman	2.Did not finish primary school but capable of reading and/or writing	2.married, sp abs	1.Rural Village	0.No	1.Yes	1.Yes	0.No	0.No	0.No	NA	NA	0.No	0.No	0.No	NA	NA	NA	0.No	NA	0.No	1	0	0	NA
24.5222	59	1.man	1.No formal education illiterate	2.married, sp abs	1.Rural Village	0.No	1.Yes	1.Yes	1.Yes	0.No	0.No	152.5	93.5	1.Yes	0.No	0.No	188.274	249.48	6.9	0.No	NA	0.No	1	0	1	7.10205
22.5255	68	1.man	7.Vocational school	1.married	1.Rural Village	1.Yes	1.Yes	1.Yes	1.Yes	1.Yes	0.No	145.5	78.5	0.No	0.No	0.No	NA	NA	NA	0.No	0.No	0.No	1	0	1	7.6331
26.9861	59	2.woman	5.Middle school	1.married	1.Rural Village	0.No	0.None	0.No	0.No	0.No	0.No	107	64.5	0.No	0.No	0.No	NA	NA	NA	0.No	0.No	0.No	0	0	0	5.48324
NA	85	1.man	1.No formal education illiterate	1.married	1.Rural Village	0.No	1.Yes	1.Yes	0.No	0.No	0.No	NA	NA	1.Yes	0.No	NA	NA	NA	NA	NA	NA	NA	1	NA	0	NA
NA	78	2.woman	1.No formal education illiterate	1.married	1.Rural Village	0.No	0.None	0.No	0.No	1.Yes	0.No	NA	NA	1.Yes	0.No	NA	220.749	125.64	5.3	0.No	NA	NA	1	0	0	NA
20.9091	52	1.man	5.Middle school	2.married, sp abs	1.Rural Village	1.Yes	1.Yes	0.No	0.No	0.No	0.No	122.5	77	0.No	0.No	0.No	NA	NA	NA	0.No	0.No	0.No	0	0	0	5.43919
NA	49	2.woman	6.High school	2.married, sp abs	1.Rural Village	0.No	0.None	0.No	0.No	0.No	0.No	NA	NA	0.No	0.No	0.No	NA	NA	NA	0.No	NA	NA	0	0	0	NA
19.594	45	1.man	2.Did not finish primary school but capable of reading and/or writing	8.never married	1.Rural Village	1.Yes	0.None	0.No	0.No	0.No	0.No	97.5	64	0.No	0.No	0.No	260.182	89.1	5.3	0.No	NA	NA	0	1	0	4.49797
NA	81	2.woman	1.No formal education illiterate	7.widowed	1.Rural Village	0.No	0.None	1.Yes	0.No	0.No	0.No	NA	NA	0.No	0.No	0.No	233.12	96.66	5.2	0.No	0.No	0.No	1	0	0	10.0909
24.4305	88	2.woman	1.No formal education illiterate	7.widowed	1.Rural Village	0.No	0.None	0.No	NA	0.No	0.No	120.5	83.5	0.No	NA	NA	NA	NA	NA	NA	1.Yes	1.Yes	0	NA	NA	13.5121
NA	57	2.woman	1.No formal education illiterate	2.married, sp abs	1.Rural Village	0.No	0.None	0.No	0.No	0.No	0.No	NA	NA	0.No	0.No	0.No	221.908	165.78	5.1	0.No	0.No	0.No	0	0	1	NA
19.6381	64	1.man	4.Elementary school	2.married, sp abs	1.Rural Village	1.Yes	1.Yes	0.No	0.No	0.No	0.No	130.5	74	0.No	0.No	0.No	NA	NA	NA	0.No	0.No	0.No	0	0	0	6.56616
17.8397	52	2.woman	1.No formal education illiterate	1.married	1.Rural Village	0.No	0.None	0.No	0.No	0.No	0.No	101	63.5	0.No	0.No	0.No	214.95	86.58	5.3	0.No	0.No	0.No	0	0	0	4.79606
26.6945	61	1.man	5.Middle school	1.married	1.Rural Village	0.No	1.Yes	0.No	0.No	0.No	0.No	129	81	0.No	0.No	0.No	141.496	96.3	5.3	0.No	0.No	0.No	0	0	0	6.79435
26.515	52	2.woman	1.No formal education illiterate	1.married	1.Rural Village	0.No	0.None	0.No	0.No	NA	0.No	135	79.5	0.No	0.No	0.No	339.435	116.28	6.1	0.No	0.No	0.No	0	1	0	5.34803
20.1527	61	1.man	2.Did not finish primary school but capable of reading and/or writing	1.married	1.Rural Village	1.Yes	1.Yes	0.No	NA	NA	0.No	121	70	0.No	NA	NA	NA	NA	NA	0.No	0.No	0.No	0	NA	NA	5.82334
22.1261	64	1.man	5.Middle school	1.married	1.Rural Village	1.Yes	0.None	0.No	0.No	0.No	0.No	110	73.5	0.No	0.No	0.No	165.465	125.1	4.8	0.No	0.No	0.No	0	0	0	6.84547
22.6743	40	2.woman	2.Did not finish primary school but capable of reading and/or writing	1.married	1.Rural Village	0.No	0.None	0.No	0.No	0.No	0.No	122.5	72	0.No	0.No	0.No	204.511	155.7	5.5	0.No	0.No	0.No	0	0	0	4.25796
22.0418	52	1.man	2.Did not finish primary school but capable of reading and/or writing	1.married	1.Rural Village	1.Yes	0.None	0.No	0.No	0.No	0.No	151.5	100.5	0.No	0.No	0.No	201.805	95.4	4.9	0.No	0.No	0.No	1	0	0	7.05967
NA	48	2.woman	1.No formal education illiterate	1.married	1.Rural Village	0.No	0.None	0.No	0.No	1.Yes	0.No	NA	NA	0.No	0.No	1.Yes	162.759	105.66	5.5	0.No	0.No	0.No	0	1	0	NA
25.1731	51	2.woman	1.No formal education illiterate	1.married	1.Rural Village	0.No	0.None	0.No	0.No	0.No	0.No	104	69	0.No	0.No	0.No	212.243	94.68	5.5	0.No	0.No	0.No	0	0	0	5.1173
20.5043	50	1.man	1.No formal education illiterate	1.married	1.Rural Village	1.Yes	1.Yes	0.No	0.No	0.No	0.No	145.5	80.5	0.No	0.No	0.No	223.068	110.16	5.1	0.No	NA	NA	1	0	0	4.97954
18.9714	55	1.man	1.No formal education illiterate	1.married	1.Rural Village	1.Yes	1.Yes	0.No	0.No	0.No	0.No	150	75	0.No	0.No	0.No	161.985	116.28	4.9	0.No	0.No	0.No	1	0	0	4.92948
21.171	58	2.woman	1.No formal education illiterate	1.married	1.Rural Village	0.No	0.None	0.No	0.No	0.No	0.No	126	76	0.No	0.No	0.No	184.795	85.86	4.6	0.No	0.No	1.Yes	0	0	0	5.8594
NA	75	1.man	1.No formal education illiterate	4.separated	1.Rural Village	1.Yes	1.Yes	0.No	0.No	0.No	0.No	NA	NA	0.No	0.No	0.No	NA	NA	NA	NA	NA	NA	0	0	0	NA
19.2	53	1.man	2.Did not finish primary school but capable of reading and/or writing	1.married	1.Rural Village	1.Yes	0.None	0.No	0.No	0.No	0.No	110	60	0.No	0.No	0.No	179.382	92.7	4.9	0.No	0.No	0.No	0	0	0	4.37456
16.9201	48	2.woman	1.No formal education illiterate	1.married	1.Rural Village	0.No	0.None	1.Yes	0.No	0.No	0.No	184.5	101	1.Yes	0.No	0.No	165.851	93.78	5	0.No	0.No	0.No	1	0	0	5.81157
NA	44	1.man	5.Middle school	1.married	1.Rural Village	1.Yes	1.Yes	0.No	0.No	0.No	0.No	NA	NA	0.No	0.No	0.No	149.614	93.96	4.7	NA	0.No	0.No	0	0	0	NA
21.6263	38	2.woman	4.Elementary school	1.married	1.Rural Village	0.No	0.None	0.No	0.No	1.Yes	0.No	102.5	65.5	0.No	0.No	0.No	176.676	95.22	4.7	NA	0.No	0.No	0	0	0	3.99694
NA	64	1.man	2.Did not finish primary school but capable of reading and/or writing	1.married	1.Rural Village	1.Yes	0.None	0.No	0.No	0.No	0.No	NA	NA	0.No	0.No	0.No	NA	NA	NA	NA	NA	NA	0	0	0	NA
25.6245	57	2.woman	1.No formal education illiterate	1.married	1.Rural Village	0.No	0.None	0.No	0.No	0.No	0.No	171	92	0.No	0.No	0.No	188.661	102.6	5.1	0.No	0.No	0.No	1	0	0	6.05389
22.2909	47	2.woman	1.No formal education illiterate	1.married	1.Rural Village	0.No	0.None	0.No	0.No	0.No	0.No	165.5	90.5	0.No	0.No	0.No	170.104	77.94	5.2	0.No	NA	NA	1	0	0	5.24669
20.5879	47	1.man	4.Elementary school	1.married	1.Rural Village	1.Yes	1.Yes	1.Yes	0.No	0.No	1.Yes	128	80	1.Yes	0.No	0.No	145.362	100.44	5.4	1.Yes	1.Yes	1.Yes	1	0	0	5.27104
16.8073	71	2.woman	1.No formal education illiterate	7.widowed	1.Rural Village	0.No	1.Yes	0.No	0.No	0.No	0.No	120.5	76	0.No	0.No	0.No	149.228	113.76	4.7	0.No	0.No	NA	0	0	0	8.51503
19.8825	61	2.woman	1.No formal education illiterate	1.married	1.Rural Village	0.No	0.None	0.No	0.No	0.No	0.No	118	75	0.No	0.No	0.No	181.315	107.46	5.4	0.No	0.No	0.No	0	0	0	6.55549
19.2216	63	1.man	1.No formal education illiterate	1.married	1.Rural Village	1.Yes	1.Yes	1.Yes	1.Yes	0.No	0.No	136	74.5	0.No	0.No	0.No	201.419	102.78	5.2	0.No	0.No	0.No	1	0	1	6.29849
24.1305	60	2.woman	1.No formal education illiterate	1.married	1.Rural Village	0.No	0.None	0.No	0.No	0.No	0.No	139	82	0.No	0.No	0.No	280.285	152.1	5.5	0.No	0.No	0.No	1	1	0	6.43143
22.0181	62	1.man	4.Elementary school	1.married	1.Rural Village	1.Yes	1.Yes	1.Yes	0.No	0.No	0.No	163	98	1.Yes	0.No	0.No	146.521	109.62	5.1	0.No	0.No	0.No	1	0	0	7.7339
25.2691	55	2.woman	1.No formal education illiterate	1.married	1.Rural Village	1.Yes	0.None	1.Yes	0.No	0.No	0.No	153	101.5	1.Yes	0.No	0.No	137.243	90.72	5.1	0.No	0.No	1.Yes	1	0	0	7.61168
19.3686	56	1.man	1.No formal education illiterate	1.married	1.Rural Village	1.Yes	1.Yes	0.No	0.No	0.No	0.No	116.5	64.5	0.No	0.No	0.No	182.475	92.34	4.9	0.No	0.No	0.No	0	0	0	4.87615
22.4439	67	1.man	2.Did not finish primary school but capable of reading and/or writing	1.married	1.Rural Village	0.No	1.Yes	1.Yes	0.No	1.Yes	0.No	170	106	0.No	0.No	0.No	NA	NA	NA	NA	NA	NA	1	0	0	9.38585
NA	62	2.woman	1.No formal education illiterate	1.married	1.Rural Village	0.No	1.Yes	1.Yes	0.No	0.No	0.No	NA	NA	1.Yes	0.No	0.No	161.212	121.32	6	0.No	0.No	0.No	1	0	0	NA
21.6206	75	2.woman	1.No formal education illiterate	7.widowed	1.Rural Village	0.No	0.None	0.No	0.No	0.No	0.No	135	82	0.No	0.No	0.No	NA	NA	NA	0.No	0.No	NA	0	0	0	9.5112
21.7252	69	2.woman	2.Did not finish primary school but capable of reading and/or writing	7.widowed	1.Rural Village	0.No	0.None	1.Yes	0.No	1.Yes	0.No	137.5	95	1.Yes	0.No	0.No	194.073	118.08	4.9	NA	NA	NA	1	0	0	9.46986
21.9108	45	2.woman	1.No formal education illiterate	1.married	1.Rural Village	0.No	0.None	0.No	0.No	0.No	0.No	141.5	94	1.Yes	0.No	0.No	154.253	100.8	4.8	0.No	0.No	0.No	1	0	0	6.15258
NA	49	1.man	4.Elementary school	1.married	1.Rural Village	1.Yes	1.Yes	0.No	0.No	0.No	0.No	NA	NA	0.No	0.No	0.No	147.681	129.24	4.7	NA	0.No	0.No	0	0	0	NA
26.1011	53	2.woman	1.No formal education illiterate	7.widowed	1.Rural Village	0.No	0.None	0.No	0.No	0.No	0.No	119	73	0.No	0.No	0.No	146.908	84.06	4.7	0.No	0.No	0.No	0	0	0	5.37773
NA	49	2.woman	2.Did not finish primary school but capable of reading and/or writing	1.married	1.Rural Village	0.No	0.None	0.No	0.No	0.No	0.No	NA	NA	0.No	0.No	0.No	177.836	108.54	4.5	NA	0.No	0.No	0	0	0	NA
19.1794	51	1.man	4.Elementary school	1.married	1.Rural Village	1.Yes	1.Yes	0.No	0.No	0.No	0.No	118	74.5	0.No	0.No	0.No	191.754	91.8	4.6	0.No	0.No	0.No	0	0	0	5.35885
20.8475	60	1.man	4.Elementary school	7.widowed	1.Rural Village	1.Yes	0.None	1.Yes	0.No	1.Yes	0.No	124	83	1.Yes	0.No	0.No	160.439	91.26	5	0.No	0.No	0.No	1	0	0	7.1168
20.4227	61	2.woman	2.Did not finish primary school but capable of reading and/or writing	7.widowed	1.Rural Village	0.No	0.None	0.No	0.No	0.No	0.No	126	74.5	0.No	0.No	0.No	156.186	88.92	4.8	0.No	0.No	0.No	0	0	0	6.37375
26.0037	65	2.woman	1.No formal education illiterate	7.widowed	1.Rural Village	0.No	0.None	0.No	0.No	0.No	0.No	165.5	82	0.No	0.No	0.No	199.872	102.06	5.2	0.No	0.No	0.No	1	0	0	6.67984
25.9641	59	2.woman	1.No formal education illiterate	7.widowed	1.Rural Village	0.No	0.None	1.Yes	0.No	0.No	1.Yes	154	73	1.Yes	0.No	0.No	NA	NA	NA	NA	NA	NA	1	0	0	4.54932
23.2926	65	2.woman	2.Did not finish primary school but capable of reading and/or writing	1.married	1.Rural Village	0.No	0.None	1.Yes	0.No	1.Yes	0.No	194	88	1.Yes	0.No	0.No	197.939	142.2	5.7	0.No	0.No	0.No	1	0	0	6.01951
27.2903	67	1.man	4.Elementary school	1.married	1.Rural Village	1.Yes	0.None	1.Yes	0.No	0.No	0.No	147	93	0.No	0.No	0.No	102.836	167.4	5.7	0.No	NA	NA	1	0	0	8.88911
NA	59	1.man	1.No formal education illiterate	1.married	1.Rural Village	1.Yes	1.Yes	0.No	0.No	0.No	0.No	NA	NA	0.No	0.No	0.No	235.826	108.9	5.4	0.No	0.No	0.No	0	0	0	NA
28.9916	57	2.woman	1.No formal education illiterate	1.married	1.Rural Village	0.No	0.None	1.Yes	0.No	0.No	0.No	153.5	103	1.Yes	0.No	0.No	163.532	99.36	5.2	0.No	0.No	0.No	1	0	0	8.12204
25.3135	41	2.woman	1.No formal education illiterate	1.married	1.Rural Village	0.No	0.None	0.No	0.No	0.No	0.No	114.5	76.5	0.No	0.No	0.No	211.857	115.02	5.1	0.No	0.No	0.No	0	0	0	4.84962
19.2661	48	1.man	1.No formal education illiterate	1.married	1.Rural Village	1.Yes	0.None	0.No	0.No	1.Yes	0.No	114	68.5	0.No	0.No	0.No	179.382	92.16	4.9	0.No	0.No	0.No	0	0	0	4.48916
21.9479	62	1.man	4.Elementary school	7.widowed	1.Rural Village	1.Yes	1.Yes	0.No	0.No	0.No	0.No	156.5	107	0.No	0.No	0.No	190.594	76.68	4.9	0.No	0.No	NA	1	0	0	8.93265
21.9886	68	1.man	2.Did not finish primary school but capable of reading and/or writing	1.married	1.Rural Village	1.Yes	0.None	1.Yes	0.No	0.No	0.No	157	99	1.Yes	0.No	0.No	169.717	132.66	5.2	0.No	NA	NA	1	0	1	9.18764
19.6389	63	2.woman	2.Did not finish primary school but capable of reading and/or writing	1.married	1.Rural Village	0.No	0.None	0.No	0.No	0.No	0.No	107.5	73.5	0.No	0.No	0.No	164.692	92.88	4.8	0.No	0.No	0.No	0	0	0	7.23656
22.2635	59	2.woman	1.No formal education illiterate	1.married	1.Rural Village	0.No	0.None	0.No	0.No	0.No	0.No	138.5	76.5	0.No	0.No	0.No	154.64	102.78	5	0.No	0.No	1.Yes	1	0	0	6.02803
20.6767	58	1.man	2.Did not finish primary school but capable of reading and/or writing	1.married	1.Rural Village	1.Yes	1.Yes	0.No	0.No	0.No	0.No	121	73.5	0.No	0.No	0.No	154.64	110.34	5.1	0.No	0.No	0.No	0	0	0	5.83349
32.747	52	2.woman	1.No formal education illiterate	1.married	1.Rural Village	0.No	0.None	1.Yes	0.No	0.No	0.No	186	103.5	1.Yes	0.No	0.No	170.877	99.9	6.3	0.No	0.No	0.No	1	0	0	6.36843
21.4282	55	1.man	1.No formal education illiterate	1.married	1.Rural Village	1.Yes	0.None	1.Yes	0.No	0.No	0.No	149	89	1.Yes	0.No	0.No	228.867	106.02	5.3	0.No	0.No	0.No	1	0	0	6.34252
19.7979	47	1.man	4.Elementary school	5.divorced	1.Rural Village	1.Yes	0.None	0.No	0.No	0.No	0.No	135.5	86.5	0.No	0.No	0.No	191.367	87.3	5.7	0.No	0.No	NA	0	0	0	5.573
20.103	62	2.woman	1.No formal education illiterate	7.widowed	1.Rural Village	0.No	0.None	0.No	0.No	0.No	0.No	136.5	75	0.No	0.No	0.No	206.058	94.14	4.8	0.No	0.No	0.No	0	0	0	6.45731
21.8062	51	1.man	7.Vocational school	7.widowed	1.Rural Village	1.Yes	1.Yes	1.Yes	0.No	0.No	0.No	NA	NA	1.Yes	0.No	0.No	139.176	90.72	4.9	0.No	0.No	0.No	1	0	0	NA
NA	48	1.man	1.No formal education illiterate	1.married	1.Rural Village	1.Yes	1.Yes	0.No	0.No	1.Yes	0.No	NA	NA	0.No	0.No	0.No	204.511	91.8	4.7	0.No	0.No	0.No	0	0	0	NA
24.5674	46	2.woman	1.No formal education illiterate	1.married	1.Rural Village	0.No	0.None	0.No	0.No	0.No	0.No	103	58.5	0.No	0.No	0.No	233.893	102.78	5.8	0.No	0.No	0.No	0	0	0	3.62212
22.3389	45	2.woman	5.Middle school	1.married	1.Rural Village	0.No	0.None	1.Yes	0.No	0.No	0.No	199.5	116	1.Yes	0.No	0.No	171.264	112.68	5.2	0.No	0.No	NA	1	0	0	6.94888
NA	51	1.man	6.High school	1.married	1.Rural Village	1.Yes	1.Yes	0.No	0.No	0.No	0.No	NA	NA	0.No	0.No	0.No	201.032	167.04	5.4	0.No	0.No	0.No	0	0	1	NA
25.8225	48	2.woman	4.Elementary school	1.married	1.Rural Village	0.No	0.None	0.No	0.No	0.No	0.No	130	82.5	0.No	0.No	0.No	206.831	116.28	5.9	0.No	0.No	0.No	0	0	0	5.39371
22.6085	48	1.man	5.Middle school	1.married	1.Rural Village	1.Yes	0.None	0.No	0.No	0.No	0.No	116	75.5	0.No	0.No	0.No	187.888	156.78	5.7	0.No	0.No	0.No	0	0	1	5.17741
26.0808	62	1.man	2.Did not finish primary school but capable of reading and/or writing	1.married	1.Rural Village	1.Yes	1.Yes	1.Yes	0.No	0.No	0.No	125	81	1.Yes	0.No	0.No	332.863	265.68	5.8	0.No	0.No	0.No	1	1	1	7.03334
22.4833	59	2.woman	1.No formal education illiterate	1.married	1.Rural Village	0.No	0.None	0.No	0.No	0.No	0.No	118.5	65	0.No	0.No	0.No	148.068	142.38	5.2	0.No	0.No	0.No	0	0	0	5.0526
28.8126	46	2.woman	4.Elementary school	7.widowed	1.Rural Village	0.No	0.None	0.No	0.No	0.No	0.No	103.5	59.5	0.No	0.No	0.No	167.398	117.18	5.6	0.No	0.No	0.No	0	0	0	3.84871
26.4308	46	2.woman	1.No formal education illiterate	1.married	1.Rural Village	0.No	1.Yes	0.No	0.No	0.No	0.No	110.5	74	0.No	0.No	0.No	203.738	95.76	5.2	0.No	0.No	0.No	0	0	0	5.10218
17.2735	51	1.man	5.Middle school	1.married	1.Rural Village	1.Yes	1.Yes	1.Yes	0.No	1.Yes	0.No	126.5	74.5	0.No	0.No	0.No	172.424	100.08	5.8	0.No	0.No	0.No	1	0	0	4.68452
21.3994	67	2.woman	5.Middle school	7.widowed	1.Rural Village	0.No	0.None	1.Yes	0.No	0.No	0.No	184	101.5	0.No	0.No	1.Yes	188.661	105.12	5.3	0.No	0.No	0.No	1	1	0	8.36677
20.9262	59	2.woman	1.No formal education illiterate	1.married	1.Rural Village	0.No	0.None	0.No	0.No	0.No	0.No	127	66	0.No	0.No	0.No	156.96	92.88	4.9	0.No	0.No	0.No	0	0	0	5.13562
23.7332	61	1.man	2.Did not finish primary school but capable of reading and/or writing	1.married	1.Rural Village	1.Yes	1.Yes	1.Yes	0.No	0.No	0.No	118.5	80	1.Yes	0.No	0.No	243.171	107.82	5.4	0.No	0.No	0.No	1	1	0	7.15264
21.8633	45	2.woman	5.Middle school	1.married	1.Rural Village	0.No	1.Yes	0.No	0.No	0.No	0.No	105.5	65	0.No	0.No	0.No	160.826	111.24	5.3	0.No	0.No	0.No	0	0	0	4.30247
20.6728	47	1.man	4.Elementary school	1.married	1.Rural Village	1.Yes	1.Yes	0.No	0.No	0.No	0.No	103.5	70.5	0.No	0.No	0.No	225.388	95.4	5.2	0.No	0.No	0.No	0	0	0	4.86681
29.1782	49	1.man	5.Middle school	1.married	1.Rural Village	1.Yes	1.Yes	1.Yes	0.No	0.No	0.No	136.5	84	1.Yes	0.No	0.No	238.532	195.66	5.3	0.No	0.No	0.No	1	1	1	5.59252
25.9619	45	2.woman	4.Elementary school	1.married	1.Rural Village	0.No	1.Yes	0.No	0.No	0.No	0.No	119.5	81	0.No	0.No	0.No	214.563	115.92	5.1	0.No	0.No	0.No	0	0	0	5.44687
23.399	56	2.woman	1.No formal education illiterate	1.married	1.Rural Village	0.No	1.Yes	1.Yes	0.No	0.No	0.No	176	96.5	1.Yes	0.No	0.No	175.903	89.1	5	0.No	0.No	0.No	1	0	0	6.27861
18.7265	56	1.man	2.Did not finish primary school but capable of reading and/or writing	1.married	1.Rural Village	1.Yes	0.None	0.No	0.No	0.No	0.No	120.5	79	0.No	0.No	0.No	NA	NA	NA	NA	NA	NA	0	0	0	6.14455
24.0886	71	2.woman	2.Did not finish primary school but capable of reading and/or writing	7.widowed	1.Rural Village	0.No	0.None	0.No	0.No	0.No	0.No	137.5	71	0.No	0.No	0.No	127.578	86.94	5.9	0.No	NA	NA	0	0	0	7.40427
22.9049	78	2.woman	1.No formal education illiterate	7.widowed	1.Rural Village	1.Yes	1.Yes	1.Yes	0.No	0.No	1.Yes	167.5	98.5	1.Yes	0.No	0.No	NA	NA	NA	NA	NA	NA	1	0	0	11.0661
22.6378	40	2.woman	1.No formal education illiterate	1.married	1.Rural Village	0.No	0.None	0.No	0.No	0.No	0.No	121.5	66	0.No	0.No	0.No	155.413	91.62	4.8	0.No	0.No	0.No	0	0	0	3.61238
NA	45	1.man	1.No formal education illiterate	1.married	1.Rural Village	1.Yes	1.Yes	0.No	0.No	0.No	0.No	NA	NA	0.No	0.No	0.No	132.604	92.88	5.3	0.No	0.No	0.No	0	0	0	NA
19.4769	50	1.man	5.Middle school	1.married	1.Rural Village	1.Yes	1.Yes	0.No	0.No	0.No	0.No	138	91.5	0.No	0.No	0.No	210.697	72.9	5.1	0.No	0.No	0.No	1	0	0	6.3837
32.3568	49	2.woman	1.No formal education illiterate	1.married	1.Rural Village	0.No	0.None	1.Yes	0.No	0.No	0.No	157	92.5	1.Yes	0.No	1.Yes	247.811	93.6	5.3	0.No	0.No	0.No	1	1	0	5.64707
21.0068	48	1.man	5.Middle school	1.married	1.Rural Village	1.Yes	1.Yes	0.No	0.No	0.No	0.No	105	70	0.No	0.No	0.No	158.506	100.08	5.2	0.No	0.No	0.No	0	0	0	4.84312
22.4609	46	2.woman	1.No formal education illiterate	1.married	1.Rural Village	0.No	0.None	0.No	0.No	0.No	0.No	107	69.5	0.No	0.No	0.No	220.749	88.2	5.2	0.No	0.No	0.No	0	0	0	4.45616
27.9008	48	2.woman	4.Elementary school	1.married	1.Rural Village	0.No	0.None	0.No	0.No	0.No	0.No	116	64	0.No	0.No	0.No	186.728	103.86	5.4	0.No	0.No	0.No	0	0	0	4.18929
27.3523	51	1.man	7.Vocational school	1.married	1.Rural Village	1.Yes	1.Yes	1.Yes	0.No	0.No	0.No	128	76.5	0.No	0.No	0.No	223.455	145.44	5.4	0.No	0.No	0.No	1	0	1	5.38401
33.2778	64	2.woman	2.Did not finish primary school but capable of reading and/or writing	1.married	1.Rural Village	0.No	0.None	0.No	0.No	0.No	0.No	168.5	84	0.No	0.No	0.No	197.166	75.78	4.9	0.No	0.No	0.No	1	0	0	6.67478
21.0105	65	1.man	2.Did not finish primary school but capable of reading and/or writing	1.married	1.Rural Village	1.Yes	1.Yes	1.Yes	0.No	0.No	0.No	144	83.5	1.Yes	0.No	0.No	NA	NA	NA	NA	NA	NA	1	0	0	7.24215
23.3832	57	2.woman	1.No formal education illiterate	1.married	1.Rural Village	0.No	0.None	1.Yes	0.No	0.No	0.No	124	85.5	1.Yes	0.No	0.No	228.094	93.96	5.1	0.No	0.No	0.No	1	0	0	7.01041
20.3383	58	1.man	1.No formal education illiterate	1.married	1.Rural Village	1.Yes	1.Yes	0.No	0.No	0.No	0.No	109.5	74	0.No	0.No	0.No	144.975	148.5	5.3	0.No	0.No	0.No	0	0	1	6.23763
22.0255	66	2.woman	1.No formal education illiterate	7.widowed	1.Rural Village	0.No	0.None	0.No	0.No	0.No	0.No	167.5	79.5	0.No	0.No	0.No	189.047	91.98	5.4	0.No	0.No	0.No	1	0	0	6.28102
19.0677	68	2.woman	1.No formal education illiterate	1.married	1.Rural Village	0.No	0.None	0.No	0.No	0.No	0.No	142.5	79.5	0.No	0.No	0.No	150.774	98.46	5.7	0.No	0.No	0.No	1	0	0	7.50567
30.2278	74	1.man	1.No formal education illiterate	1.married	1.Rural Village	1.Yes	1.Yes	1.Yes	0.No	0.No	1.Yes	149.5	95.5	1.Yes	0.No	0.No	201.032	102.42	6.2	1.Yes	1.Yes	NA	1	0	0	10.0101
29.1028	48	2.woman	1.No formal education illiterate	1.married	1.Rural Village	0.No	0.None	0.No	0.No	1.Yes	0.No	108	64	0.No	0.No	0.No	179.769	93.78	5.4	0.No	0.No	1.Yes	0	0	0	4.16471
20.9974	49	1.man	5.Middle school	1.married	1.Rural Village	0.No	0.None	0.No	0.No	0.No	0.No	110.5	71.5	0.No	0.No	0.No	201.419	92.52	5.5	0.No	NA	0.No	0	0	0	5.00745
23.7701	51	2.woman	1.No formal education illiterate	7.widowed	1.Rural Village	0.No	1.Yes	0.No	0.No	0.No	0.No	128.5	68.5	0.No	0.No	0.No	156.186	94.32	5	0.No	0.No	0.No	0	0	0	4.22659
24.0793	49	2.woman	1.No formal education illiterate	1.married	1.Rural Village	0.No	1.Yes	0.No	0.No	0.No	0.No	130.5	94	0.No	0.No	0.No	143.815	93.78	4.9	0.No	0.No	0.No	1	0	0	6.72796
25.4593	63	1.man	5.Middle school	1.married	1.Rural Village	1.Yes	1.Yes	0.No	0.No	1.Yes	0.No	120.5	73.5	0.No	0.No	0.No	174.743	102.96	5.4	0.No	0.No	0.No	0	0	0	6.7753
18.946	58	2.woman	1.No formal education illiterate	1.married	1.Rural Village	0.No	0.None	0.No	0.No	0.No	0.No	150.5	85.5	0.No	0.No	0.No	138.403	89.1	5.1	0.No	0.No	0.No	1	0	0	6.29462
21.177	52	1.man	2.Did not finish primary school but capable of reading and/or writing	1.married	1.Rural Village	0.No	1.Yes	0.No	0.No	0.No	0.No	105.5	63	0.No	0.No	0.No	158.506	95.4	5.5	0.No	0.No	0.No	0	0	0	4.48209
27.036	54	2.woman	1.No formal education illiterate	1.married	1.Rural Village	0.No	0.None	1.Yes	0.No	0.No	0.No	162.5	90.5	1.Yes	0.No	0.No	152.707	95.4	5.3	0.No	0.No	0.No	1	0	0	5.98598
21.4364	54	1.man	2.Did not finish primary school but capable of reading and/or writing	1.married	1.Rural Village	1.Yes	1.Yes	0.No	0.No	0.No	0.No	110.5	64.5	0.No	0.No	0.No	190.594	107.28	5.3	0.No	0.No	0.No	0	0	0	4.58391
23.9109	52	2.woman	1.No formal education illiterate	1.married	1.Rural Village	0.No	0.None	0.No	0.No	1.Yes	0.No	138	81	0.No	0.No	0.No	232.733	99.72	5.9	0.No	0.No	0.No	1	0	0	5.54553
NA	56	1.man	2.Did not finish primary school but capable of reading and/or writing	1.married	1.Rural Village	1.Yes	1.Yes	1.Yes	0.No	0.No	0.No	NA	NA	1.Yes	0.No	0.No	216.496	93.42	5.5	0.No	0.No	0.No	1	0	0	NA
27.2033	56	2.woman	1.No formal education illiterate	1.married	1.Rural Village	0.No	0.None	0.No	0.No	0.No	0.No	177.5	82.5	0.No	0.No	0.No	219.589	100.44	5.2	0.No	0.No	0.No	1	0	0	4.73693
29.617	59	1.man	2.Did not finish primary school but capable of reading and/or writing	1.married	1.Rural Village	1.Yes	1.Yes	1.Yes	0.No	0.No	0.No	156	87	1.Yes	0.No	0.No	197.939	101.7	5.5	0.No	0.No	0.No	1	0	0	6.49499
25.9046	58	1.man	2.Did not finish primary school but capable of reading and/or writing	1.married	1.Rural Village	1.Yes	1.Yes	0.No	0.No	0.No	1.Yes	154	92.5	1.Yes	0.No	0.No	134.15	105.12	5.2	1.Yes	1.Yes	1.Yes	1	0	0	6.67802
28.418	57	2.woman	1.No formal education illiterate	1.married	1.Rural Village	0.No	1.Yes	0.No	0.No	0.No	0.No	142.5	85.5	0.No	0.No	1.Yes	158.506	105.84	5.8	0.No	0.No	0.No	0	1	0	6.61746
22.7914	62	1.man	4.Elementary school	1.married	1.Rural Village	1.Yes	1.Yes	0.No	0.No	0.No	0.No	109.5	69.5	0.No	0.No	0.No	161.985	98.82	4.7	0.No	0.No	0.No	0	0	0	6.30163
22.46	57	2.woman	1.No formal education illiterate	1.married	1.Rural Village	0.No	0.None	0.No	0.No	1.Yes	0.No	109.5	65.5	0.No	0.No	0.No	187.501	99	4.8	0.No	0.No	0.No	0	0	0	5.21111
NA	49	1.man	5.Middle school	1.married	1.Rural Village	1.Yes	1.Yes	0.No	0.No	0.No	0.No	NA	NA	0.No	0.No	0.No	188.661	124.92	6	0.No	0.No	0.No	0	0	0	NA
21.0993	47	2.woman	1.No formal education illiterate	1.married	1.Rural Village	0.No	1.Yes	1.Yes	0.No	0.No	0.No	181	91	1.Yes	0.No	0.No	155.027	108.36	4.7	0.No	1.Yes	1.Yes	1	0	0	4.76941
23.2241	60	2.woman	2.Did not finish primary school but capable of reading and/or writing	1.married	1.Rural Village	0.No	1.Yes	0.No	0.No	0.No	0.No	101.5	64.5	0.No	0.No	0.No	289.95	108.18	5.1	0.No	0.No	0.No	0	1	0	5.74605
19.6997	67	1.man	8.Two/Three Year College/Associate degree	1.married	1.Rural Village	1.Yes	1.Yes	0.No	0.No	0.No	0.No	176.5	97.5	0.No	0.No	0.No	190.594	95.76	5.3	0.No	0.No	0.No	1	0	0	8.20801
18.0172	65	2.woman	2.Did not finish primary school but capable of reading and/or writing	7.widowed	1.Rural Village	0.No	0.None	1.Yes	0.No	0.No	0.No	NA	NA	0.No	0.No	0.No	184.022	100.8	4.7	0.No	0.No	0.No	1	0	0	NA
19.0718	59	2.woman	1.No formal education illiterate	1.married	1.Rural Village	0.No	0.None	0.No	0.No	0.No	0.No	140	74	0.No	0.No	0.No	208.377	110.34	4.9	0.No	0.No	0.No	1	0	0	5.79455
22.6974	63	1.man	1.No formal education illiterate	1.married	1.Rural Village	1.Yes	1.Yes	0.No	0.No	0.No	0.No	118	68	0.No	0.No	0.No	189.047	106.2	5.4	0.No	0.No	0.No	0	0	0	6.15856
23.1009	67	1.man	7.Vocational school	1.married	1.Rural Village	1.Yes	1.Yes	1.Yes	0.No	0.No	0.No	NA	NA	1.Yes	0.No	0.No	164.692	102.42	5.6	0.No	0.No	0.No	1	0	0	NA
22.4953	64	2.woman	1.No formal education illiterate	1.married	1.Rural Village	0.No	1.Yes	1.Yes	0.No	0.No	0.No	154.5	86.5	1.Yes	0.No	0.No	195.233	102.42	5	0.No	0.No	0.No	1	0	0	7.24893
21.4629	59	2.woman	1.No formal education illiterate	1.married	1.Rural Village	0.No	0.None	1.Yes	0.No	1.Yes	0.No	176.5	86	0.No	0.No	0.No	161.212	95.58	5.3	0.No	0.No	1.Yes	1	0	0	5.5922
22.2857	61	1.man	1.No formal education illiterate	1.married	1.Rural Village	1.Yes	1.Yes	1.Yes	1.Yes	0.No	0.No	124.5	76.5	0.No	0.No	0.No	188.274	95.22	5.1	0.No	0.No	0.No	1	0	1	6.28548
26.1392	57	2.woman	1.No formal education illiterate	1.married	1.Rural Village	0.No	0.None	0.No	0.No	0.No	0.No	138	74.5	0.No	0.No	0.No	207.991	95.76	5.2	0.No	0.No	0.No	1	0	0	5.10771
20.6537	61	1.man	2.Did not finish primary school but capable of reading and/or writing	1.married	1.Rural Village	1.Yes	1.Yes	1.Yes	1.Yes	0.No	1.Yes	137	87	1.Yes	0.No	0.No	157.733	122.04	5.2	1.Yes	1.Yes	1.Yes	1	1	1	6.95013
33.0687	47	2.woman	1.No formal education illiterate	1.married	1.Rural Village	0.No	0.None	1.Yes	0.No	0.No	0.No	127	85.5	1.Yes	0.No	0.No	155.413	95.04	5	0.No	0.No	0.No	1	0	0	5.72398
NA	48	1.man	5.Middle school	1.married	1.Rural Village	1.Yes	1.Yes	0.No	0.No	0.No	0.No	NA	NA	0.No	0.No	0.No	181.315	109.8	5	0.No	0.No	0.No	0	0	0	NA
24.1548	45	2.woman	4.Elementary school	7.widowed	1.Rural Village	0.No	0.None	0.No	0.No	0.No	0.No	115	60.5	0.No	0.No	0.No	159.666	93.96	4.8	0.No	0.No	0.No	0	0	0	3.32973
NA	66	1.man	1.No formal education illiterate	1.married	1.Rural Village	1.Yes	0.None	1.Yes	0.No	1.Yes	0.No	NA	NA	1.Yes	0.No	0.No	163.532	148.86	5.1	NA	NA	NA	1	0	1	NA
NA	63	2.woman	1.No formal education illiterate	1.married	1.Rural Village	0.No	0.None	0.No	0.No	0.No	0.No	NA	NA	0.No	0.No	0.No	161.212	95.22	4.8	0.No	0.No	NA	0	0	0	NA
NA	53	1.man	5.Middle school	1.married	1.Rural Village	1.Yes	1.Yes	0.No	0.No	0.No	0.No	NA	NA	0.No	0.No	0.No	193.3	82.26	4.8	NA	0.No	0.No	0	0	0	NA
25.6233	48	2.woman	1.No formal education illiterate	1.married	1.Rural Village	0.No	0.None	0.No	0.No	1.Yes	0.No	111	74	0.No	0.No	0.No	163.918	96.12	4.8	0.No	1.Yes	0.No	0	0	0	5.13316
25.7247	59	2.woman	1.No formal education illiterate	1.married	1.Rural Village	0.No	0.None	0.No	0.No	0.No	0.No	116.5	64.5	0.No	0.No	0.No	259.409	96.48	5.5	0.No	0.No	0.No	0	1	0	5.04741
22.3958	63	1.man	2.Did not finish primary school but capable of reading and/or writing	1.married	1.Rural Village	1.Yes	0.None	0.No	0.No	0.No	0.No	129.5	78	0.No	0.No	0.No	149.228	92.88	4.8	0.No	0.No	0.No	0	0	0	6.78567
28.4655	47	2.woman	5.Middle school	1.married	1.Rural Village	0.No	0.None	1.Yes	0.No	0.No	0.No	112	69.5	0.No	0.No	0.No	194.073	100.44	5.1	0.No	0.No	0.No	1	0	0	4.74018
25.0701	49	1.man	5.Middle school	1.married	1.Rural Village	1.Yes	1.Yes	0.No	0.No	0.No	0.No	133.5	89.5	0.No	0.No	0.No	211.084	116.28	5	0.No	0.No	0.No	0	0	0	6.12802
23.1434	55	2.woman	1.No formal education illiterate	7.widowed	1.Rural Village	0.No	0.None	1.Yes	0.No	0.No	0.No	182	97	1.Yes	0.No	0.No	177.063	128.34	4.8	0.No	0.No	NA	1	0	1	6.11129
NA	52	1.man	1.No formal education illiterate	1.married	1.Rural Village	1.Yes	1.Yes	1.Yes	0.No	1.Yes	0.No	NA	NA	1.Yes	0.No	0.No	189.047	101.88	5.3	0.No	0.No	0.No	1	0	0	NA
24.5143	49	2.woman	1.No formal education illiterate	1.married	1.Rural Village	0.No	0.None	1.Yes	0.No	0.No	0.No	146	95.5	0.No	0.No	0.No	200.259	93.06	4.8	0.No	0.No	0.No	1	1	0	6.43543
22.7518	66	2.woman	1.No formal education illiterate	1.married	1.Rural Village	0.No	0.None	1.Yes	0.No	0.No	0.No	129	81	1.Yes	0.No	0.No	NA	NA	NA	NA	NA	NA	1	0	0	7.58701
24.4332	67	1.man	4.Elementary school	1.married	1.Rural Village	1.Yes	0.None	0.No	0.No	0.No	0.No	141	82	0.No	0.No	0.No	123.712	175.32	4.8	0.No	0.No	0.No	1	0	1	7.56789
20.6185	63	2.woman	1.No formal education illiterate	1.married	1.Rural Village	0.No	1.Yes	0.No	0.No	0.No	0.No	119.5	73	0.No	0.No	0.No	217.269	99.9	4.9	0.No	0.No	0.No	0	0	0	6.41769
19.8617	66	1.man	4.Elementary school	1.married	1.Rural Village	1.Yes	1.Yes	1.Yes	0.No	0.No	1.Yes	155	85	1.Yes	0.No	0.No	176.29	88.38	5.3	1.Yes	NA	NA	1	0	0	7.48932
17.2066	68	1.man	2.Did not finish primary school but capable of reading and/or writing	1.married	1.Rural Village	1.Yes	1.Yes	0.No	0.No	1.Yes	0.No	114	75.5	0.No	0.No	0.No	NA	NA	NA	NA	NA	NA	0	0	0	7.96949
30.218	64	2.woman	4.Elementary school	1.married	1.Rural Village	0.No	0.None	0.No	0.No	0.No	0.No	120.5	83	0.No	0.No	0.No	164.305	102.24	5.2	0.No	0.No	0.No	0	0	0	8.11274
NA	42	2.woman	2.Did not finish primary school but capable of reading and/or writing	1.married	1.Rural Village	0.No	0.None	0.No	0.No	0.No	0.No	NA	NA	0.No	0.No	0.No	150.774	95.4	5.1	0.No	0.No	0.No	0	0	0	NA
22.1187	46	1.man	5.Middle school	1.married	1.Rural Village	1.Yes	1.Yes	0.No	0.No	0.No	0.No	108.5	67.5	0.No	0.No	0.No	190.594	84.24	4.7	0.No	0.No	0.No	0	0	0	4.4658
25.4687	57	2.woman	1.No formal education illiterate	7.widowed	1.Rural Village	0.No	0.None	0.No	0.No	0.No	0.No	113.5	72	0.No	0.No	0.No	209.924	105.12	4.9	0.No	0.No	0.No	0	0	0	5.87809
22.4204	49	2.woman	1.No formal education illiterate	1.married	1.Rural Village	0.No	0.None	0.No	0.No	0.No	0.No	129.5	71	0.No	0.No	0.No	180.156	88.74	4.9	0.No	0.No	0.No	0	0	0	4.45213
22.5825	47	1.man	4.Elementary school	1.married	1.Rural Village	1.Yes	1.Yes	1.Yes	0.No	0.No	0.No	168.5	110.5	0.No	0.No	0.No	194.073	86.4	5	NA	0.No	0.No	1	0	0	7.04869
21.8788	62	1.man	2.Did not finish primary school but capable of reading and/or writing	1.married	1.Rural Village	1.Yes	0.None	1.Yes	0.No	0.No	0.No	136.5	90	1.Yes	0.No	0.No	155.027	87.3	4.8	0.No	0.No	0.No	1	0	0	7.70796
20.612	57	2.woman	1.No formal education illiterate	1.married	1.Rural Village	0.No	1.Yes	1.Yes	0.No	0.No	0.No	134.5	82	1.Yes	0.No	0.No	189.434	97.74	5	0.No	0.No	0.No	1	0	0	6.15212
22.4898	59	1.man	5.Middle school	1.married	1.Rural Village	1.Yes	1.Yes	1.Yes	0.No	0.No	0.No	138	86	1.Yes	0.No	0.No	170.491	95.22	4.9	0.No	0.No	0.No	1	0	0	6.80111
18.3616	57	2.woman	2.Did not finish primary school but capable of reading and/or writing	1.married	1.Rural Village	0.No	0.None	0.No	0.No	0.No	0.No	105.5	63.5	0.No	0.No	0.No	148.454	91.8	5	0.No	0.No	0.No	0	0	0	5.03015
27.6185	64	2.woman	2.Did not finish primary school but capable of reading and/or writing	7.widowed	1.Rural Village	0.No	1.Yes	1.Yes	0.No	0.No	0.No	170	91	1.Yes	0.No	0.No	183.248	141.48	6.9	0.No	0.No	0.No	1	0	1	7.1041
26.7758	49	1.man	5.Middle school	1.married	1.Rural Village	1.Yes	1.Yes	1.Yes	0.No	0.No	0.No	136	86	1.Yes	0.No	0.No	197.939	96.3	4.8	0.No	0.No	0.No	1	0	0	5.68673
27.5294	48	2.woman	4.Elementary school	1.married	1.Rural Village	0.No	0.None	0.No	0.No	0.No	0.No	113	64.5	0.No	0.No	0.No	194.46	90.72	4.8	0.No	0.No	0.No	0	0	0	3.90907
24.3232	69	2.woman	1.No formal education illiterate	7.widowed	1.Rural Village	0.No	0.None	0.No	0.No	0.No	1.Yes	115	67	0.No	0.No	0.No	217.656	107.64	5.3	1.Yes	1.Yes	1.Yes	0	0	0	7.28503
21.8146	69	2.woman	1.No formal education illiterate	1.married	1.Rural Village	0.No	1.Yes	0.No	0.No	0.No	0.No	86.5	55.5	0.No	0.No	0.No	138.403	97.2	5.4	0.No	0.No	0.No	0	0	0	6.88456
19.2573	71	1.man	2.Did not finish primary school but capable of reading and/or writing	1.married	1.Rural Village	1.Yes	1.Yes	0.No	0.No	0.No	0.No	125	76	0.No	0.No	0.No	225.001	93.96	5	0.No	0.No	0.No	0	0	0	8.28487
20.8798	76	2.woman	2.Did not finish primary school but capable of reading and/or writing	7.widowed	1.Rural Village	0.No	0.None	0.No	0.No	0.No	0.No	118	55	0.No	0.No	0.No	199.099	103.86	5.7	0.No	0.No	0.No	0	0	0	7.22735
20.1632	65	1.man	1.No formal education illiterate	7.widowed	1.Rural Village	1.Yes	1.Yes	1.Yes	0.No	0.No	0.No	101.5	55	0.No	0.No	0.No	157.733	73.62	4.6	0.No	0.No	0.No	1	0	0	5.55521
18.7729	75	1.man	4.Elementary school	1.married	1.Rural Village	1.Yes	1.Yes	0.No	0.No	0.No	0.No	98.5	58	0.No	0.No	0.No	179.382	97.74	5.5	0.No	0.No	0.No	0	0	0	8.01393
19.8805	73	2.woman	1.No formal education illiterate	1.married	1.Rural Village	0.No	1.Yes	0.No	0.No	0.No	0.No	141	77	0.No	0.No	0.No	172.424	107.1	5.5	0.No	0.No	0.No	1	0	0	8.34723
NA	90	2.woman	1.No formal education illiterate	7.widowed	1.Rural Village	0.No	1.Yes	0.No	0.No	0.No	0.No	NA	NA	0.No	0.No	0.No	NA	NA	NA	0.No	0.No	NA	0	0	0	NA
21.8578	60	1.man	4.Elementary school	7.widowed	1.Rural Village	1.Yes	1.Yes	0.No	0.No	0.No	0.No	113.5	67.5	0.No	0.No	0.No	205.285	100.26	5.5	0.No	0.No	0.No	0	0	0	5.61624
22.021	67	1.man	5.Middle school	1.married	1.Rural Village	1.Yes	1.Yes	0.No	0.No	0.No	0.No	113	62.5	0.No	0.No	0.No	209.537	86.4	5	0.No	0.No	0.No	0	0	0	6.34908
23.0484	66	2.woman	4.Elementary school	1.married	1.Rural Village	0.No	0.None	0.No	0.No	0.No	0.No	106	61	0.No	0.No	0.No	210.31	100.98	5	0.No	0.No	0.No	0	0	0	6.18847
22.5516	67	1.man	4.Elementary school	1.married	1.Rural Village	1.Yes	1.Yes	0.No	0.No	0.No	0.No	130.5	86	0.No	0.No	0.No	234.666	97.92	5.2	0.No	NA	NA	0	0	0	8.40261
24.3605	65	2.woman	1.No formal education illiterate	1.married	1.Rural Village	0.No	0.None	0.No	0.No	0.No	0.No	108.5	65	0.No	0.No	0.No	206.444	94.5	5.8	0.No	0.No	0.No	0	0	0	6.41674
NA	80	1.man	4.Elementary school	7.widowed	1.Rural Village	NA	NA	NA	NA	NA	NA	NA	NA	NA	NA	NA	NA	NA	NA	NA	NA	NA	0	NA	NA	NA
25.5352	67	2.woman	4.Elementary school	7.widowed	1.Rural Village	0.No	0.None	1.Yes	0.No	0.No	0.No	138	72.5	1.Yes	0.No	0.No	246.651	113.4	5.8	0.No	0.No	0.No	1	1	0	6.95848
23.2693	69	1.man	1.No formal education illiterate	7.widowed	1.Rural Village	1.Yes	0.None	1.Yes	0.No	1.Yes	0.No	110	73.5	1.Yes	0.No	0.No	182.862	98.64	5.5	0.No	0.No	1.Yes	1	0	0	8.05555
19.7627	59	2.woman	2.Did not finish primary school but capable of reading and/or writing	1.married	1.Rural Village	0.No	0.None	0.No	0.No	0.No	0.No	107.5	60	0.No	0.No	0.No	191.367	83.88	5.5	0.No	0.No	0.No	0	0	0	4.96959
22.2949	59	1.man	2.Did not finish primary school but capable of reading and/or writing	1.married	1.Rural Village	0.No	1.Yes	0.No	0.No	0.No	0.No	105.5	61.5	0.No	0.No	0.No	167.011	100.8	5.4	NA	0.No	NA	0	0	0	5.19269
20.1084	87	1.man	1.No formal education illiterate	7.widowed	1.Rural Village	1.Yes	1.Yes	0.No	0.No	0.No	0.No	138	70	0.No	0.No	0.No	181.315	90.18	5.2	0.No	NA	NA	0	0	0	11.5279
19.328	53	1.man	5.Middle school	1.married	1.Rural Village	1.Yes	1.Yes	0.No	0.No	0.No	0.No	117	62.5	0.No	0.No	0.No	NA	NA	NA	NA	NA	NA	0	0	0	4.27271
25.8252	48	2.woman	2.Did not finish primary school but capable of reading and/or writing	1.married	1.Rural Village	0.No	1.Yes	0.No	0.No	0.No	0.No	119.5	75	0.No	0.No	0.No	NA	NA	NA	NA	NA	0.No	0	0	0	5.11841
23.4339	60	1.man	1.No formal education illiterate	1.married	1.Rural Village	1.Yes	1.Yes	0.No	0.No	0.No	0.No	130.5	74.5	0.No	0.No	0.No	220.749	95.58	5.3	0.No	0.No	0.No	0	0	0	6.05758
19.1658	56	2.woman	1.No formal education illiterate	1.married	1.Rural Village	0.No	1.Yes	0.No	0.No	0.No	0.No	99	59	0.No	0.No	0.No	168.944	105.66	5.4	NA	NA	NA	0	0	0	4.64412
23.5919	66	1.man	2.Did not finish primary school but capable of reading and/or writing	1.married	1.Rural Village	1.Yes	1.Yes	0.No	0.No	0.No	0.No	107.5	68.5	0.No	0.No	0.No	162.759	129.06	5.6	0.No	0.No	0.No	0	0	1	6.95458
19.6768	62	2.woman	1.No formal education illiterate	1.married	1.Rural Village	0.No	0.None	0.No	0.No	0.No	0.No	160	67	0.No	0.No	0.No	202.192	98.28	5.3	0.No	0.No	0.No	1	0	0	4.14804
23.0283	67	2.woman	1.No formal education illiterate	1.married	1.Rural Village	0.No	0.None	0.No	0.No	1.Yes	0.No	133	72.5	0.No	0.No	0.No	154.253	96.66	5.3	0.No	0.No	0.No	0	0	0	6.68707
18.8423	70	1.man	4.Elementary school	1.married	1.Rural Village	1.Yes	1.Yes	0.No	0.No	0.No	0.No	134	77.5	0.No	0.No	0.No	148.454	110.34	5.4	0.No	0.No	0.No	0	0	0	7.88695
26.8668	61	2.woman	1.No formal education illiterate	7.widowed	1.Rural Village	0.No	0.None	1.Yes	1.Yes	0.No	0.No	148	77	1.Yes	0.No	0.No	235.053	102.96	5.9	NA	NA	NA	1	0	1	5.88565
18.7737	67	2.woman	2.Did not finish primary school but capable of reading and/or writing	7.widowed	1.Rural Village	0.No	1.Yes	0.No	0.No	0.No	0.No	147.5	66.5	1.Yes	0.No	0.No	NA	NA	NA	0.No	0.No	0.No	1	0	0	5.48875
27.5033	51	2.woman	2.Did not finish primary school but capable of reading and/or writing	2.married, sp abs	1.Rural Village	0.No	0.None	1.Yes	0.No	0.No	0.No	113.5	69	0.No	0.No	NA	166.625	93.24	5.4	0.No	0.No	0.No	1	0	0	5.01665
NA	51	1.man	5.Middle school	2.married, sp abs	1.Rural Village	1.Yes	0.None	0.No	0.No	0.No	0.No	NA	NA	0.No	0.No	0.No	NA	NA	NA	NA	0.No	0.No	0	0	0	NA
21.0118	61	1.man	2.Did not finish primary school but capable of reading and/or writing	1.married	1.Rural Village	1.Yes	0.None	0.No	0.No	0.No	0.No	110.5	53	0.No	0.No	0.No	172.037	99	5.4	0.No	0.No	0.No	0	0	0	4.36942
19.7476	59	2.woman	2.Did not finish primary school but capable of reading and/or writing	1.married	1.Rural Village	0.No	0.None	0.No	0.No	0.No	0.No	114.5	67.5	0.No	0.No	0.No	165.465	96.66	5.7	0.No	0.No	0.No	0	0	0	5.62852
NA	53	1.man	2.Did not finish primary school but capable of reading and/or writing	2.married, sp abs	1.Rural Village	1.Yes	1.Yes	0.No	0.No	0.No	0.No	NA	NA	0.No	0.No	0.No	NA	NA	NA	0.No	0.No	0.No	0	0	0	NA
21.1446	50	2.woman	2.Did not finish primary school but capable of reading and/or writing	1.married	1.Rural Village	0.No	1.Yes	0.No	0.No	0.No	0.No	115.5	63.5	0.No	0.No	0.No	171.65	97.92	4.7	0.No	0.No	0.No	0	0	0	4.11506
21.2109	73	1.man	4.Elementary school	1.married	1.Rural Village	1.Yes	0.None	0.No	0.No	1.Yes	0.No	142.5	70	0.No	0.No	0.No	144.588	104.76	5.1	0.No	0.No	NA	1	0	0	7.57914
19.5649	71	2.woman	1.No formal education illiterate	1.married	1.Rural Village	0.No	0.None	0.No	0.No	0.No	0.No	127	72	0.No	0.No	0.No	196.779	100.44	5.6	0.No	0.No	0.No	0	0	0	7.86458
22.8961	63	2.woman	2.Did not finish primary school but capable of reading and/or writing	1.married	1.Rural Village	0.No	0.None	0.No	0.No	0.No	0.No	156.5	80	0.No	0.No	0.No	212.243	82.08	4.8	0.No	0.No	1.Yes	1	0	0	6.27258
26.0653	63	1.man	4.Elementary school	1.married	1.Rural Village	1.Yes	1.Yes	1.Yes	0.No	0.No	0.No	188	96	1.Yes	0.No	0.No	169.717	116.82	5.3	0.No	0.No	0.No	1	0	0	7.00852
22.564	46	2.woman	1.No formal education illiterate	2.married, sp abs	1.Rural Village	0.No	1.Yes	0.No	0.No	0.No	0.No	131.5	84	0.No	0.No	0.No	209.151	100.98	5.4	0.No	0.No	NA	0	0	0	5.27092
NA	51	1.man	2.Did not finish primary school but capable of reading and/or writing	2.married, sp abs	1.Rural Village	1.Yes	1.Yes	1.Yes	0.No	0.No	0.No	NA	NA	0.No	0.No	0.No	NA	NA	NA	0.No	0.No	NA	1	0	0	NA
21.2198	44	2.woman	2.Did not finish primary school but capable of reading and/or writing	1.married	1.Rural Village	0.No	0.None	0.No	0.No	0.No	0.No	103	70	0.No	0.No	0.No	244.331	96.84	5	0.No	0.No	NA	0	1	0	4.69474
21.4649	47	1.man	4.Elementary school	1.married	1.Rural Village	1.Yes	1.Yes	0.No	0.No	0.No	0.No	124.5	71.5	0.No	0.No	NA	181.315	104.76	5.3	0.No	0.No	NA	0	0	0	4.1801
21.3449	61	1.man	2.Did not finish primary school but capable of reading and/or writing	1.married	1.Rural Village	0.No	1.Yes	0.No	0.No	0.No	0.No	150	74	0.No	0.No	0.No	165.851	112.5	5	0.No	0.No	0.No	1	0	0	5.61044
23.322	57	2.woman	1.No formal education illiterate	1.married	1.Rural Village	0.No	0.None	0.No	0.No	0.No	0.No	106	69.5	0.No	0.No	0.No	281.831	106.74	5.3	0.No	0.No	0.No	0	1	0	5.75917
18.4234	66	2.woman	2.Did not finish primary school but capable of reading and/or writing	7.widowed	1.Rural Village	1.Yes	1.Yes	1.Yes	0.No	0.No	0.No	140	70	1.Yes	0.No	0.No	173.583	100.98	5.4	0.No	0.No	0.No	1	0	0	6.21932
24.3506	64	2.woman	4.Elementary school	1.married	1.Rural Village	0.No	0.None	0.No	0.No	0.No	0.No	134.5	86.5	0.No	0.No	0.No	238.919	106.56	5.2	0.No	0.No	0.No	0	0	0	7.73515
17.203	64	1.man	4.Elementary school	1.married	1.Rural Village	0.No	0.None	0.No	0.No	0.No	0.No	125	62	0.No	0.No	0.No	167.398	106.02	4.8	0.No	0.No	0.No	0	0	0	5.33509
17.9695	75	2.woman	1.No formal education illiterate	7.widowed	1.Rural Village	0.No	0.None	0.No	0.No	1.Yes	0.No	131	77.5	0.No	0.No	0.No	151.934	104.76	5.8	0.No	0.No	0.No	0	0	0	9.29386
22.1734	75	2.woman	1.No formal education illiterate	7.widowed	1.Rural Village	0.No	0.None	1.Yes	0.No	0.No	0.No	NA	NA	1.Yes	0.No	0.No	204.898	111.24	6.5	0.No	0.No	0.No	1	0	1	NA
19.6459	47	2.woman	1.No formal education illiterate	1.married	1.Rural Village	1.Yes	0.None	0.No	0.No	0.No	0.No	112	74.5	0.No	0.No	0.No	205.671	87.48	4.9	0.No	0.No	NA	0	0	0	5.12494
18.1866	NA	1.man	2.Did not finish primary school but capable of reading and/or writing	1.married	1.Rural Village	1.Yes	1.Yes	0.No	1.Yes	0.No	0.No	108.5	62.5	0.No	0.No	0.No	181.315	136.98	6.4	0.No	0.No	NA	0	0	1	NA
20.4783	67	2.woman	4.Elementary school	1.married	1.Rural Village	0.No	1.Yes	0.No	1.Yes	0.No	0.No	137.5	76	0.No	0.No	0.No	239.305	94.32	5.4	0.No	0.No	0.No	0	0	1	7.19917
18.9857	66	1.man	4.Elementary school	1.married	1.Rural Village	1.Yes	1.Yes	0.No	0.No	0.No	0.No	117.5	68	0.No	0.No	0.No	231.96	93.6	5.5	0.No	0.No	0.No	0	0	0	6.56895
22.1122	64	1.man	2.Did not finish primary school but capable of reading and/or writing	1.married	1.Rural Village	0.No	0.None	1.Yes	0.No	0.No	0.No	107	61.5	1.Yes	0.No	0.No	133.764	95.4	5.5	0.No	0.No	0.No	1	0	0	5.83683
19.0952	60	2.woman	1.No formal education illiterate	1.married	1.Rural Village	0.No	0.None	0.No	0.No	0.No	0.No	114	61	0.No	0.No	0.No	137.243	100.62	5	0.No	0.No	0.No	0	0	0	5.11259
23.093	60	2.woman	4.Elementary school	1.married	1.Rural Village	0.No	1.Yes	0.No	0.No	0.No	0.No	113.5	68.5	0.No	0.No	0.No	236.213	112.86	5.6	0.No	0.No	0.No	0	0	0	5.83431
18.976	59	1.man	2.Did not finish primary school but capable of reading and/or writing	1.married	1.Rural Village	1.Yes	1.Yes	0.No	0.No	0.No	0.No	147	81	0.No	0.No	0.No	298.842	243.18	4.8	0.No	0.No	0.No	1	1	1	6.15256
21.5531	76	1.man	2.Did not finish primary school but capable of reading and/or writing	8.never married	1.Rural Village	0.No	0.None	0.No	0.No	0.No	0.No	140	75	0.No	0.No	0.No	194.846	180.18	5.3	0.No	0.No	NA	1	0	1	8.89002
22.3007	62	2.woman	2.Did not finish primary school but capable of reading and/or writing	1.married	1.Rural Village	0.No	0.None	0.No	0.No	0.No	0.No	127.5	69.5	0.No	0.No	0.No	NA	NA	NA	0.No	0.No	0.No	0	0	0	6.00584
22.8305	64	1.man	4.Elementary school	1.married	1.Rural Village	1.Yes	0.None	1.Yes	0.No	0.No	0.No	117	72	1.Yes	0.No	0.No	NA	NA	NA	0.No	0.No	0.No	1	0	0	6.69547
19.2012	63	1.man	1.No formal education illiterate	7.widowed	1.Rural Village	1.Yes	1.Yes	0.No	0.No	0.No	0.No	115.5	69	0.No	0.No	0.No	214.176	121.68	5.4	0.No	0.No	0.No	0	0	0	6.01344
21.0145	73	2.woman	4.Elementary school	7.widowed	1.Rural Village	0.No	0.None	0.No	0.No	0.No	0.No	115	60	0.No	0.No	0.No	189.434	111.6	5.6	0.No	0.No	0.No	0	0	0	7.43635
19.0132	68	2.woman	2.Did not finish primary school but capable of reading and/or writing	1.married	1.Rural Village	0.No	0.None	0.No	0.No	0.No	0.No	119.5	71	0.No	0.No	0.No	158.506	112.14	5.3	0.No	0.No	0.No	0	0	0	7.41903
21.1633	74	1.man	2.Did not finish primary school but capable of reading and/or writing	1.married	1.Rural Village	1.Yes	1.Yes	0.No	0.No	0.No	0.No	139.5	64.5	0.No	0.No	0.No	171.65	99.9	4.6	0.No	0.No	0.No	1	0	0	7.29761
22.1538	56	1.man	2.Did not finish primary school but capable of reading and/or writing	1.married	1.Rural Village	1.Yes	0.None	0.No	0.No	0.No	0.No	106.5	59	0.No	0.No	0.No	174.357	146.16	5.4	0.No	0.No	0.No	0	0	1	4.44304
21.4618	53	2.woman	2.Did not finish primary school but capable of reading and/or writing	1.married	1.Rural Village	0.No	0.None	0.No	0.No	0.No	0.No	120.5	70.5	0.No	0.No	0.No	195.233	99	5.4	0.No	0.No	0.No	0	0	0	5.05692
20.1765	74	2.woman	1.No formal education illiterate	7.widowed	1.Rural Village	0.No	1.Yes	0.No	0.No	0.No	0.No	148.5	73.5	0.No	0.No	0.No	285.697	108.54	5.4	0.No	0.No	0.No	1	1	0	8.23917
18.9839	68	1.man	5.Middle school	1.married	1.Rural Village	1.Yes	1.Yes	0.No	0.No	0.No	0.No	135	71.5	0.No	0.No	0.No	208.764	92.16	5.1	0.No	0.No	0.No	0	0	0	6.8176
24.8217	69	2.woman	1.No formal education illiterate	1.married	1.Rural Village	0.No	0.None	1.Yes	0.No	NA	NA	144.5	83.5	1.Yes	0.No	0.No	267.141	111.6	5.6	NA	NA	0.No	1	1	0	8.05555
24.5896	45	2.woman	5.Middle school	2.married, sp abs	1.Rural Village	0.No	0.None	0.No	0.No	0.No	0.No	138	85.5	0.No	0.No	0.No	189.047	94.5	4.8	0.No	0.No	0.No	0	0	0	5.47071
NA	44	1.man	5.Middle school	2.married, sp abs	1.Rural Village	1.Yes	0.None	0.No	0.No	0.No	0.No	NA	NA	0.No	0.No	0.No	NA	NA	NA	0.No	0.No	0.No	0	0	0	NA
28.7591	45	2.woman	1.No formal education illiterate	1.married	1.Rural Village	0.No	0.None	1.Yes	0.No	0.No	0.No	164	85.5	0.No	0.No	0.No	236.213	116.82	5.2	0.No	0.No	0.No	1	0	0	4.85559
23.7778	46	1.man	1.No formal education illiterate	1.married	1.Rural Village	1.Yes	1.Yes	1.Yes	0.No	0.No	0.No	123.5	71.5	1.Yes	0.No	0.No	238.919	113.04	5.3	0.No	0.No	0.No	1	0	0	4.28743
28.0087	60	2.woman	2.Did not finish primary school but capable of reading and/or writing	7.widowed	1.Rural Village	0.No	0.None	0.No	0.No	0.No	0.No	159.5	101	0.No	0.No	0.No	167.398	111.6	5	0.No	0.No	0.No	1	0	0	7.88526
NA	73	2.woman	2.Did not finish primary school but capable of reading and/or writing	7.widowed	1.Rural Village	0.No	1.Yes	1.Yes	0.No	1.Yes	0.No	NA	NA	0.No	0.No	0.No	NA	NA	NA	NA	0.No	0.No	1	0	0	NA
20.493	73	1.man	4.Elementary school	1.married	1.Rural Village	0.No	0.None	0.No	0.No	0.No	0.No	102	57.5	0.No	0.No	0.No	167.784	96.48	5.2	0.No	0.No	0.No	0	0	0	7.49544
NA	60	2.woman	1.No formal education illiterate	1.married	1.Rural Village	0.No	0.None	0.No	0.No	0.No	0.No	NA	NA	0.No	0.No	0.No	NA	NA	NA	0.No	0.No	0.No	0	0	0	NA
23.9685	57	2.woman	2.Did not finish primary school but capable of reading and/or writing	1.married	1.Rural Village	0.No	0.None	0.No	0.No	0.No	0.No	100	53	0.No	0.No	0.No	167.784	99.36	4.8	0.No	0.No	0.No	0	0	0	4.16153
21.8286	57	1.man	2.Did not finish primary school but capable of reading and/or writing	1.married	1.Rural Village	1.Yes	0.None	0.No	0.No	0.No	0.No	103.5	56	0.No	0.No	0.No	171.65	91.08	5.4	0.No	0.No	0.No	0	0	0	4.358
NA	69	2.woman	1.No formal education illiterate	7.widowed	1.Rural Village	0.No	1.Yes	1.Yes	0.No	0.No	0.No	NA	NA	0.No	0.No	0.No	257.089	111.78	5.3	0.No	0.No	0.No	1	1	0	NA
18.8977	62	1.man	2.Did not finish primary school but capable of reading and/or writing	7.widowed	1.Rural Village	1.Yes	0.None	0.No	0.No	1.Yes	0.No	129.5	70	0.No	0.No	0.No	176.676	96.3	5.1	0.No	0.No	0.No	0	0	0	5.90205
20.8103	60	1.man	4.Elementary school	1.married	1.Rural Village	1.Yes	1.Yes	0.No	0.No	0.No	0.No	113.5	70	0.No	0.No	0.No	NA	NA	NA	0.No	0.No	0.No	0	0	0	6.05239
22.486	60	2.woman	2.Did not finish primary school but capable of reading and/or writing	1.married	1.Rural Village	0.No	1.Yes	1.Yes	0.No	0.No	0.No	149.5	84	1.Yes	0.No	0.No	NA	NA	NA	0.No	0.No	0.No	1	0	0	6.62354
19.907	71	1.man	4.Elementary school	1.married	1.Rural Village	1.Yes	0.None	1.Yes	0.No	1.Yes	0.No	124	68.5	1.Yes	0.No	0.No	145.748	97.2	4.7	NA	NA	NA	1	0	0	7.50934
26.5072	68	2.woman	1.No formal education illiterate	1.married	1.Rural Village	0.No	0.None	0.No	0.No	0.No	0.No	102	56	0.No	0.No	0.No	164.305	87.12	5.3	0.No	0.No	0.No	0	0	0	6.10913
20.008	45	2.woman	2.Did not finish primary school but capable of reading and/or writing	1.married	1.Rural Village	0.No	1.Yes	0.No	0.No	0.No	0.No	101	65.5	0.No	0.No	0.No	NA	NA	NA	0.No	0.No	0.No	0	0	0	4.43121
18.6146	46	1.man	2.Did not finish primary school but capable of reading and/or writing	1.married	1.Rural Village	0.No	1.Yes	0.No	0.No	0.No	0.No	119.5	63.5	0.No	0.No	0.No	NA	NA	NA	0.No	0.No	0.No	0	0	0	3.72336
25.6369	83	1.man	2.Did not finish primary school but capable of reading and/or writing	1.married	1.Rural Village	1.Yes	1.Yes	1.Yes	0.No	0.No	0.No	155.5	78	0.No	0.No	0.No	185.955	96.48	5.4	0.No	0.No	0.No	1	0	0	10.3361
NA	77	2.woman	1.No formal education illiterate	1.married	1.Rural Village	0.No	0.None	0.No	0.No	0.No	0.No	NA	NA	0.No	0.No	0.No	248.197	104.94	5.3	0.No	0.No	0.No	0	1	0	NA
NA	77	1.man	3.Sishu	7.widowed	1.Rural Village	0.No	1.Yes	1.Yes	0.No	0.No	0.No	NA	NA	0.No	0.No	0.No	NA	NA	NA	0.No	0.No	0.No	1	0	0	NA
20.2224	48	2.woman	5.Middle school	1.married	1.Rural Village	0.No	1.Yes	0.No	0.No	0.No	0.No	128.5	83	0.No	0.No	0.No	169.717	88.74	5.2	0.No	0.No	0.No	0	0	0	5.70342
19.676	53	1.man	1.No formal education illiterate	1.married	1.Rural Village	1.Yes	1.Yes	0.No	0.No	0.No	0.No	122	74.5	0.No	0.No	0.No	NA	NA	NA	0.No	0.No	NA	0	0	0	5.42866
21.1614	71	1.man	4.Elementary school	7.widowed	1.Rural Village	1.Yes	1.Yes	1.Yes	0.No	0.No	0.No	121.5	71	1.Yes	0.No	0.No	NA	NA	NA	0.No	0.No	NA	1	0	0	7.8896
21.9376	58	2.woman	1.No formal education illiterate	1.married	1.Rural Village	0.No	0.None	1.Yes	0.No	0.No	0.No	166	79.5	0.No	0.No	0.No	NA	NA	NA	0.No	0.No	0.No	1	0	0	5.15994
25.7482	58	1.man	4.Elementary school	1.married	1.Rural Village	0.No	1.Yes	0.No	1.Yes	0.No	0.No	103	71.5	0.No	1.Yes	0.No	NA	NA	NA	0.No	0.No	0.No	0	0	1	5.97339
20.7556	54	1.man	2.Did not finish primary school but capable of reading and/or writing	8.never married	1.Rural Village	1.Yes	1.Yes	0.No	0.No	0.No	0.No	139.5	82.5	0.No	0.No	0.No	176.676	90.54	5.2	NA	0.No	0.No	1	0	0	5.90922
19.7387	58	1.man	5.Middle school	1.married	1.Rural Village	1.Yes	1.Yes	0.No	0.No	0.No	0.No	125.5	75.5	0.No	0.No	0.No	NA	NA	NA	NA	NA	NA	0	0	0	5.76614
NA	58	2.woman	1.No formal education illiterate	1.married	1.Rural Village	0.No	0.None	0.No	0.No	0.No	0.No	NA	NA	0.No	0.No	0.No	NA	NA	NA	0.No	NA	0.No	0	0	0	NA
18.9778	59	2.woman	2.Did not finish primary school but capable of reading and/or writing	1.married	1.Rural Village	0.No	0.None	1.Yes	0.No	0.No	0.No	116.5	70	1.Yes	0.No	0.No	NA	NA	NA	0.No	0.No	0.No	1	0	0	5.96577
24.1397	61	1.man	2.Did not finish primary school but capable of reading and/or writing	1.married	1.Rural Village	1.Yes	1.Yes	0.No	0.No	0.No	0.No	142	85.5	0.No	0.No	0.No	NA	NA	NA	0.No	0.No	0.No	1	0	0	6.89301
NA	48	1.man	5.Middle school	1.married	1.Rural Village	0.No	1.Yes	0.No	0.No	0.No	0.No	NA	NA	0.No	0.No	0.No	NA	NA	NA	NA	0.No	0.No	0	0	0	NA
24.5653	45	2.woman	4.Elementary school	2.married, sp abs	1.Rural Village	0.No	1.Yes	0.No	0.No	0.No	0.No	104.5	57.5	0.No	0.No	0.No	202.965	103.32	5.3	0.No	0.No	0.No	0	0	0	3.58245
NA	76	1.man	1.No formal education illiterate	7.widowed	1.Rural Village	1.Yes	1.Yes	1.Yes	0.No	1.Yes	1.Yes	NA	NA	0.No	0.No	0.No	NA	NA	NA	1.Yes	1.Yes	NA	1	1	0	NA
25.2575	52	2.woman	5.Middle school	1.married	1.Rural Village	0.No	0.None	0.No	0.No	0.No	0.No	104.5	64.5	0.No	0.No	0.No	NA	NA	NA	0.No	0.No	0.No	0	0	0	4.7758
19.0105	54	1.man	6.High school	1.married	1.Rural Village	1.Yes	1.Yes	0.No	0.No	0.No	0.No	92	50	0.No	0.No	0.No	NA	NA	NA	0.No	0.No	0.No	0	0	0	3.81635
19.4934	59	1.man	4.Elementary school	2.married, sp abs	1.Rural Village	1.Yes	1.Yes	0.No	0.No	0.No	0.No	137.5	70.5	0.No	0.No	0.No	208.377	95.04	5	0.No	0.No	0.No	0	0	0	5.40023
NA	61	2.woman	2.Did not finish primary school but capable of reading and/or writing	2.married, sp abs	1.Rural Village	0.No	1.Yes	0.No	0.No	0.No	0.No	NA	NA	0.No	0.No	0.No	NA	NA	NA	0.No	0.No	0.No	0	0	0	NA
18.5225	61	2.woman	1.No formal education illiterate	1.married	1.Rural Village	0.No	1.Yes	0.No	0.No	0.No	0.No	104.5	60.5	0.No	0.No	0.No	200.259	100.08	5.4	0.No	0.No	NA	0	0	0	5.40793
18.8095	75	1.man	4.Elementary school	1.married	1.Rural Village	1.Yes	1.Yes	0.No	0.No	0.No	0.No	141.5	82	0.No	0.No	0.No	179.382	93.42	4.8	0.No	0.No	NA	1	0	0	9.44358
27.4559	66	1.man	2.Did not finish primary school but capable of reading and/or writing	2.married, sp abs	1.Rural Village	1.Yes	1.Yes	1.Yes	0.No	0.No	0.No	154.5	92	1.Yes	0.No	0.No	211.47	96.48	5.1	NA	NA	NA	1	0	0	8.01377
NA	56	2.woman	1.No formal education illiterate	2.married, sp abs	1.Rural Village	0.No	0.None	0.No	0.No	0.No	0.No	NA	NA	0.No	0.No	0.No	NA	NA	NA	NA	0.No	NA	0	0	0	NA
NA	56	2.woman	2.Did not finish primary school but capable of reading and/or writing	1.married	1.Rural Village	0.No	1.Yes	1.Yes	0.No	0.No	0.No	NA	NA	1.Yes	0.No	0.No	NA	NA	NA	0.No	1.Yes	NA	1	0	0	NA
19.2201	56	1.man	5.Middle school	1.married	1.Rural Village	1.Yes	0.None	0.No	0.No	0.No	0.No	115	69	0.No	0.No	0.No	239.692	104.76	5	0.No	NA	NA	0	0	0	5.27317
22.6502	57	2.woman	1.No formal education illiterate	1.married	1.Rural Village	0.No	1.Yes	0.No	1.Yes	0.No	0.No	108	68.5	0.No	0.No	NA	301.161	276.3	7.1	0.No	0.No	0.No	0	1	1	5.16975
23.8819	58	1.man	2.Did not finish primary school but capable of reading and/or writing	1.married	1.Rural Village	1.Yes	1.Yes	0.No	0.No	0.No	0.No	148	94	0.No	0.No	0.No	206.831	113.94	5.5	0.No	0.No	0.No	1	0	0	7.12361
NA	83	1.man	2.Did not finish primary school but capable of reading and/or writing	1.married	1.Rural Village	0.No	1.Yes	0.No	0.No	0.No	0.No	NA	NA	0.No	0.No	0.No	NA	NA	NA	0.No	0.No	0.No	0	0	0	NA
NA	86	2.woman	1.No formal education illiterate	1.married	1.Rural Village	0.No	0.None	0.No	0.No	0.No	0.No	NA	NA	0.No	0.No	0.No	NA	NA	NA	0.No	0.No	NA	0	0	0	NA
28.403	43	2.woman	2.Did not finish primary school but capable of reading and/or writing	1.married	1.Rural Village	0.No	1.Yes	0.No	0.No	0.No	0.No	116	69.5	0.No	0.No	0.No	327.064	88.74	5.4	0.No	0.No	0.No	0	1	0	4.40782
25.8734	42	1.man	5.Middle school	1.married	1.Rural Village	1.Yes	0.None	0.No	0.No	0.No	0.No	120	61	0.No	0.No	0.No	282.605	106.74	6	0.No	0.No	0.No	0	1	0	3.33054
22.1756	57	1.man	2.Did not finish primary school but capable of reading and/or writing	1.married	1.Rural Village	1.Yes	1.Yes	0.No	0.No	0.No	0.No	125	65	0.No	0.No	0.No	208.377	116.46	5.4	0.No	0.No	0.No	0	0	0	4.80265
22.9474	56	2.woman	2.Did not finish primary school but capable of reading and/or writing	1.married	1.Rural Village	0.No	0.None	0.No	0.No	0.No	0.No	94.5	45.5	0.No	0.No	0.No	175.516	95.22	5.4	0.No	0.No	0.No	0	0	0	3.52525
24.0232	45	2.woman	4.Elementary school	2.married, sp abs	1.Rural Village	0.No	0.None	0.No	0.No	0.No	0.No	115.5	70	0.No	0.No	0.No	206.831	93.96	5.2	0.No	0.No	0.No	0	0	0	4.41214
NA	50	1.man	4.Elementary school	2.married, sp abs	1.Rural Village	1.Yes	1.Yes	0.No	0.No	0.No	0.No	NA	NA	0.No	0.No	0.No	NA	NA	NA	0.No	0.No	0.No	0	0	0	NA
19.6587	59	1.man	1.No formal education illiterate	8.never married	1.Rural Village	1.Yes	0.None	0.No	0.No	0.No	0.No	98	61	0.No	0.No	0.No	220.362	91.26	5.5	0.No	0.No	NA	0	0	0	5.48843
21.25	48	1.man	5.Middle school	1.married	0.Urban Community	1.Yes	1.Yes	0.No	0.No	0.No	0.No	133	76	0.No	0.No	0.No	NA	NA	NA	NA	0.No	0.No	0	0	0	4.73005
30.7106	46	2.woman	4.Elementary school	1.married	0.Urban Community	0.No	1.Yes	0.No	0.No	0.No	0.No	115	74.5	0.No	0.No	0.No	185.568	91.8	4.7	NA	0.No	0.No	0	0	0	4.8997
24.5484	54	2.woman	2.Did not finish primary school but capable of reading and/or writing	1.married	0.Urban Community	0.No	0.None	0.No	0.No	0.No	0.No	124.5	84	0.No	0.No	0.No	NA	NA	NA	0.No	0.No	0.No	0	0	0	6.30324
20.2947	56	1.man	4.Elementary school	1.married	0.Urban Community	1.Yes	1.Yes	0.No	0.No	0.No	0.No	122	80.5	0.No	0.No	0.No	NA	NA	NA	0.No	0.No	0.No	0	0	0	6.24767
23.7755	53	2.woman	2.Did not finish primary school but capable of reading and/or writing	1.married	0.Urban Community	0.No	0.None	1.Yes	0.No	0.No	0.No	165	89	0.No	0.No	0.No	NA	NA	NA	0.No	0.No	0.No	1	0	0	5.84622
21.9076	58	1.man	2.Did not finish primary school but capable of reading and/or writing	1.married	0.Urban Community	1.Yes	1.Yes	0.No	0.No	0.No	0.No	139.5	78	0.No	0.No	0.No	NA	NA	NA	0.No	1.Yes	0.No	1	0	0	5.71951
23.4483	69	1.man	4.Elementary school	1.married	0.Urban Community	1.Yes	1.Yes	0.No	0.No	0.No	0.No	142.5	71.5	0.No	0.No	0.No	NA	NA	NA	0.No	0.No	NA	1	0	0	6.67166
26.0515	62	2.woman	1.No formal education illiterate	1.married	0.Urban Community	0.No	1.Yes	0.No	0.No	0.No	0.No	127	82	0.No	0.No	0.No	NA	NA	NA	0.No	0.No	0.No	0	0	0	6.87246
NA	61	1.man	1.No formal education illiterate	NA	0.Urban Community	NA	NA	NA	NA	NA	NA	NA	NA	NA	NA	NA	NA	NA	NA	NA	NA	0.No	0	NA	NA	NA
21.2017	60	1.man	2.Did not finish primary school but capable of reading and/or writing	1.married	0.Urban Community	1.Yes	1.Yes	1.Yes	0.No	0.No	0.No	141	92.5	0.No	0.No	0.No	NA	NA	NA	0.No	0.No	0.No	1	0	0	7.3868
18.0047	57	2.woman	2.Did not finish primary school but capable of reading and/or writing	1.married	0.Urban Community	1.Yes	1.Yes	0.No	0.No	0.No	0.No	120	79.5	0.No	0.No	0.No	NA	NA	NA	0.No	0.No	0.No	0	0	0	6.28138
21.4393	57	2.woman	5.Middle school	1.married	0.Urban Community	0.No	0.None	1.Yes	0.No	0.No	0.No	127.5	65	0.No	0.No	0.No	270.233	107.46	5.7	0.No	0.No	0.No	1	1	0	4.38902
19.9219	71	1.man	4.Elementary school	1.married	0.Urban Community	1.Yes	0.None	0.No	0.No	0.No	0.No	175.5	88.5	0.No	0.No	0.No	NA	NA	NA	0.No	0.No	1.Yes	1	0	0	7.99467
22.1593	47	1.man	4.Elementary school	1.married	0.Urban Community	1.Yes	1.Yes	0.No	1.Yes	0.No	0.No	134	77	0.No	0.No	0.No	NA	NA	NA	0.No	0.No	0.No	0	0	1	4.84246
21.875	45	2.woman	1.No formal education illiterate	1.married	0.Urban Community	0.No	0.None	0.No	0.No	0.No	0.No	110.5	69	0.No	0.No	0.No	158.119	101.7	5.4	0.No	0.No	0.No	0	0	0	5.6519
23.1182	55	1.man	2.Did not finish primary school but capable of reading and/or writing	1.married	0.Urban Community	1.Yes	1.Yes	0.No	0.No	0.No	0.No	124	75	0.No	0.No	0.No	197.166	115.92	5.3	0.No	0.No	0.No	0	0	0	5.49983
28.0469	56	2.woman	2.Did not finish primary school but capable of reading and/or writing	1.married	0.Urban Community	0.No	0.None	0.No	1.Yes	0.No	0.No	114	73	1.Yes	1.Yes	0.No	279.898	191.52	7.9	0.No	0.No	0.No	1	1	1	5.60316
24.1437	59	2.woman	4.Elementary school	1.married	0.Urban Community	0.No	0.None	0.No	0.No	0.No	0.No	142	79.5	0.No	0.No	0.No	163.918	143.46	6.2	0.No	0.No	0.No	1	0	1	5.91389
21.0517	62	1.man	1.No formal education illiterate	1.married	0.Urban Community	1.Yes	0.None	0.No	0.No	0.No	0.No	95.5	59.5	0.No	0.No	0.No	NA	NA	NA	0.No	0.No	0.No	0	0	0	5.55955
29.6833	46	2.woman	5.Middle school	1.married	0.Urban Community	0.No	0.None	0.No	0.No	0.No	0.No	111	76	0.No	0.No	0.No	NA	NA	NA	0.No	0.No	0.No	0	0	0	5.21307
18.6328	49	1.man	5.Middle school	1.married	0.Urban Community	1.Yes	0.None	0.No	0.No	0.No	0.No	93.5	61	0.No	0.No	0.No	198.712	103.68	4.9	0.No	0.No	0.No	0	0	0	4.25875
21.9595	67	2.woman	2.Did not finish primary school but capable of reading and/or writing	1.married	0.Urban Community	0.No	0.None	0.No	0.No	NA	0.No	134.5	78	0.No	0.No	0.No	208.764	93.06	5.3	0.No	0.No	0.No	0	0	0	7.45522
23.6837	70	1.man	4.Elementary school	1.married	0.Urban Community	0.No	1.Yes	0.No	0.No	0.No	0.No	144	73	0.No	0.No	0.No	170.491	104.58	5.2	0.No	0.No	0.No	1	0	0	7.06071
23.1641	52	1.man	2.Did not finish primary school but capable of reading and/or writing	1.married	0.Urban Community	1.Yes	1.Yes	0.No	0.No	0.No	0.No	131.5	91	0.No	0.No	0.No	177.063	99	5.2	0.No	0.No	0.No	0	0	0	6.55833
29.305	52	2.woman	5.Middle school	1.married	0.Urban Community	0.No	0.None	0.No	0.No	0.No	0.No	128.5	88	0.No	0.No	0.No	185.181	98.82	5.8	0.No	0.No	0.No	0	0	0	6.47224
28.2407	46	1.man	5.Middle school	1.married	0.Urban Community	1.Yes	1.Yes	0.No	0.No	0.No	0.No	122.5	78.5	0.No	0.No	0.No	NA	NA	NA	0.No	0.No	0.No	0	0	0	5.16004
23.5973	46	2.woman	5.Middle school	1.married	0.Urban Community	0.No	0.None	0.No	0.No	0.No	0.No	115.5	67.5	0.No	0.No	0.No	211.857	102.78	5.1	0.No	0.No	0.No	0	0	0	4.33082
23.3531	61	2.woman	4.Elementary school	1.married	0.Urban Community	0.No	0.None	0.No	0.No	0.No	0.No	104	63.5	0.No	0.No	0.No	249.744	98.28	4.2	0.No	0.No	0.No	0	1	0	5.73506
29.3724	65	1.man	4.Elementary school	1.married	0.Urban Community	0.No	1.Yes	1.Yes	0.No	0.No	0.No	152.5	99.5	0.No	0.No	0.No	168.944	112.5	5	0.No	0.No	0.No	1	0	0	8.79497
20.2995	48	2.woman	4.Elementary school	1.married	0.Urban Community	0.No	0.None	0.No	0.No	0.No	0.No	101.5	73	0.No	0.No	0.No	149.228	102.06	5.1	0.No	0.No	0.No	0	0	0	5.31014
23.7388	50	1.man	4.Elementary school	1.married	0.Urban Community	1.Yes	1.Yes	0.No	0.No	0.No	0.No	107.5	57	0.No	0.No	0.No	195.233	98.64	5	0.No	0.No	0.No	0	0	0	3.81025
23.1385	64	2.woman	2.Did not finish primary school but capable of reading and/or writing	1.married	0.Urban Community	0.No	0.None	0.No	0.No	0.No	0.No	145.5	82.5	0.No	0.No	0.No	NA	NA	NA	0.No	0.No	0.No	1	0	0	7.01099
25.9287	65	1.man	4.Elementary school	1.married	0.Urban Community	0.No	1.Yes	0.No	0.No	0.No	0.No	122.5	83.5	0.No	0.No	0.No	NA	NA	NA	0.No	0.No	NA	0	0	0	8.03662
35.5188	68	1.man	4.Elementary school	1.married	0.Urban Community	0.No	1.Yes	1.Yes	0.No	0.No	0.No	134	79	1.Yes	0.No	0.No	NA	NA	NA	0.No	0.No	NA	1	0	0	8.07143
27.0284	70	2.woman	4.Elementary school	1.married	0.Urban Community	0.No	0.None	0.No	0.No	0.No	0.No	97.5	54.5	0.No	0.No	0.No	NA	NA	NA	0.No	0.No	0.No	0	0	0	6.71308
27.0703	58	2.woman	1.No formal education illiterate	1.married	0.Urban Community	0.No	0.None	1.Yes	0.No	0.No	0.No	166.5	95.5	1.Yes	0.No	0.No	NA	NA	NA	0.No	0.No	1.Yes	1	0	0	6.94226
23.1891	58	1.man	2.Did not finish primary school but capable of reading and/or writing	1.married	0.Urban Community	1.Yes	1.Yes	0.No	0.No	0.No	0.No	124.5	78.5	0.No	0.No	0.No	188.661	103.86	5.6	0.No	0.No	0.No	0	0	0	6.4656
18.8889	48	2.woman	1.No formal education illiterate	1.married	0.Urban Community	0.No	0.None	0.No	0.No	0.No	0.No	145.5	76.5	0.No	0.No	NA	172.037	104.58	5.4	0.No	0.No	0.No	1	0	0	4.33677
21.0388	58	1.man	4.Elementary school	1.married	0.Urban Community	1.Yes	1.Yes	0.No	0.No	0.No	0.No	135.5	86.5	0.No	0.No	0.No	NA	NA	NA	0.No	0.No	0.No	0	0	0	6.89563
23.4375	61	2.woman	1.No formal education illiterate	7.widowed	0.Urban Community	0.No	0.None	1.Yes	0.No	0.No	0.No	182	82.5	0.No	0.No	0.No	NA	NA	NA	0.No	0.No	0.No	1	0	0	5.79218
26.5222	68	1.man	4.Elementary school	1.married	0.Urban Community	1.Yes	1.Yes	0.No	0.No	0.No	0.No	159	98.5	0.No	0.No	0.No	NA	NA	NA	NA	NA	NA	1	0	0	9.00925
19.9963	62	2.woman	2.Did not finish primary school but capable of reading and/or writing	1.married	0.Urban Community	0.No	0.None	1.Yes	0.No	0.No	0.No	156	94	0.No	0.No	0.No	193.687	133.02	5.6	0.No	0.No	0.No	1	0	0	7.52114
25.9879	58	1.man	2.Did not finish primary school but capable of reading and/or writing	1.married	0.Urban Community	1.Yes	1.Yes	0.No	0.No	0.No	0.No	118	80.5	0.No	0.No	0.No	139.563	94.68	4.8	0.No	0.No	0.No	0	0	0	6.66248
31.6889	56	2.woman	5.Middle school	1.married	0.Urban Community	0.No	0.None	1.Yes	0.No	0.No	0.No	149	88.5	1.Yes	0.No	0.No	190.98	127.98	5.9	0.No	0.No	0.No	1	0	1	6.13939
22.9534	68	2.woman	1.No formal education illiterate	1.married	0.Urban Community	0.No	0.None	1.Yes	0.No	0.No	0.No	194.5	95.5	1.Yes	0.No	0.No	239.305	94.68	5.6	0.No	0.No	0.No	1	0	0	7.7962
21.5065	74	1.man	1.No formal education illiterate	1.married	0.Urban Community	1.Yes	1.Yes	0.No	0.No	0.No	0.No	169.5	84.5	0.No	0.No	0.No	164.305	153.54	5.3	0.No	0.No	0.No	1	0	1	8.64409
NA	73	2.woman	4.Elementary school	1.married	0.Urban Community	0.No	0.None	0.No	1.Yes	0.No	0.No	NA	NA	0.No	1.Yes	0.No	NA	NA	NA	0.No	0.No	NA	0	0	1	NA
NA	80	1.man	1.No formal education illiterate	1.married	0.Urban Community	0.No	1.Yes	1.Yes	1.Yes	0.No	0.No	NA	NA	1.Yes	1.Yes	0.No	NA	NA	NA	0.No	0.No	0.No	1	1	1	NA
28.7685	56	1.man	4.Elementary school	1.married	0.Urban Community	0.No	0.None	0.No	0.No	0.No	0.No	134	85.5	0.No	0.No	NA	275.646	107.1	5.8	0.No	0.No	0.No	0	1	0	6.76328
24.2188	49	2.woman	5.Middle school	1.married	0.Urban Community	0.No	0.None	0.No	0.No	0.No	0.No	121	77	0.No	0.No	0.No	190.98	103.5	5.4	0.No	0.No	0.No	0	0	0	5.37436
22.0428	46	2.woman	5.Middle school	1.married	0.Urban Community	1.Yes	0.None	0.No	0.No	0.No	0.No	123.5	70.5	0.No	0.No	0.No	146.908	114.66	5.2	0.No	0.No	0.No	0	0	0	4.4658
23.0034	45	1.man	4.Elementary school	1.married	0.Urban Community	0.No	1.Yes	0.No	0.No	0.No	0.No	128	84.5	0.No	0.No	0.No	NA	NA	NA	0.No	0.No	0.No	0	0	0	5.49932
21.8909	64	2.woman	2.Did not finish primary school but capable of reading and/or writing	1.married	0.Urban Community	0.No	0.None	0.No	0.No	0.No	0.No	129	78.5	0.No	0.No	0.No	NA	NA	NA	0.No	0.No	0.No	0	0	0	7.03168
21.0614	68	1.man	7.Vocational school	1.married	0.Urban Community	1.Yes	0.None	1.Yes	0.No	0.No	0.No	148	76.5	1.Yes	0.No	0.No	NA	NA	NA	0.No	0.No	0.No	1	0	0	7.09793
NA	41	2.woman	4.Elementary school	1.married	0.Urban Community	0.No	0.None	1.Yes	0.No	0.No	0.No	NA	NA	1.Yes	0.No	0.No	NA	NA	NA	0.No	0.No	0.No	1	1	0	NA
22.9774	56	1.man	1.No formal education illiterate	1.married	0.Urban Community	1.Yes	1.Yes	0.No	0.No	0.No	0.No	151.5	88	0.No	0.No	0.No	NA	NA	NA	0.No	0.No	0.No	1	0	0	6.08268
NA	48	1.man	4.Elementary school	1.married	0.Urban Community	1.Yes	1.Yes	0.No	0.No	0.No	0.No	NA	NA	0.No	0.No	0.No	NA	NA	NA	NA	0.No	0.No	0	0	0	NA
20.2665	48	2.woman	5.Middle school	1.married	0.Urban Community	0.No	0.None	0.No	0.No	0.No	0.No	114	80	0.No	0.No	0.No	199.486	128.34	5.7	0.No	0.No	0.No	0	0	1	5.10367
18.0921	74	2.woman	1.No formal education illiterate	7.widowed	0.Urban Community	0.No	0.None	0.No	0.No	0.No	0.No	126.5	77.5	0.No	0.No	0.No	NA	NA	NA	0.No	0.No	0.No	0	0	0	9.02949
38.3556	47	2.woman	5.Middle school	1.married	0.Urban Community	0.No	0.None	0.No	0.No	0.No	0.No	128.5	95	0.No	0.No	0.No	NA	NA	NA	0.No	0.No	0.No	1	0	0	6.50322
21.9076	49	1.man	4.Elementary school	1.married	0.Urban Community	1.Yes	1.Yes	0.No	0.No	0.No	0.No	114	71	0.No	0.No	0.No	227.707	111.24	5.3	0.No	0.No	0.No	0	0	0	4.90829
30.0437	49	2.woman	2.Did not finish primary school but capable of reading and/or writing	1.married	0.Urban Community	0.No	0.None	0.No	0.No	0.No	0.No	116.5	71	0.No	0.No	0.No	NA	NA	NA	0.No	0.No	0.No	0	0	0	4.62071
NA	51	1.man	2.Did not finish primary school but capable of reading and/or writing	1.married	0.Urban Community	0.No	1.Yes	0.No	0.No	0.No	0.No	NA	NA	0.No	0.No	0.No	NA	NA	NA	0.No	0.No	0.No	0	0	0	NA
23.2815	46	1.man	2.Did not finish primary school but capable of reading and/or writing	1.married	0.Urban Community	0.No	0.None	0.No	0.No	0.No	0.No	109	77	0.No	0.No	0.No	189.434	108.18	5.9	0.No	0.No	0.No	0	0	0	5.37698
21.4263	46	2.woman	4.Elementary school	1.married	0.Urban Community	0.No	0.None	0.No	1.Yes	0.No	0.No	127	76.5	0.No	NA	0.No	188.274	129.06	6.9	0.No	0.No	0.No	0	0	1	4.91416
28.2143	70	2.woman	1.No formal education illiterate	7.widowed	0.Urban Community	0.No	0.None	0.No	0.No	0.No	0.No	168	85	0.No	0.No	0.No	NA	NA	NA	0.No	0.No	0.No	1	0	0	7.92221
22.2635	64	1.man	2.Did not finish primary school but capable of reading and/or writing	1.married	0.Urban Community	1.Yes	0.None	0.No	0.No	0.No	0.No	123	76	0.No	0.No	0.No	161.599	123.3	5.6	0.No	0.No	0.No	0	0	0	6.95409
24.9989	62	2.woman	1.No formal education illiterate	1.married	0.Urban Community	0.No	0.None	0.No	0.No	0.No	0.No	117	78	0.No	0.No	0.No	217.269	108.72	5.7	0.No	0.No	0.No	0	0	0	7.07485
NA	48	1.man	7.Vocational school	2.married, sp abs	0.Urban Community	1.Yes	1.Yes	1.Yes	1.Yes	0.No	0.No	NA	NA	1.Yes	1.Yes	0.No	139.949	202.14	6.8	0.No	0.No	0.No	1	1	1	NA
23.5575	47	2.woman	5.Middle school	2.married, sp abs	0.Urban Community	0.No	0.None	1.Yes	1.Yes	0.No	0.No	151	98.5	1.Yes	1.Yes	0.No	269.074	176.58	7.8	0.No	0.No	0.No	1	1	1	6.58115
20.7422	59	1.man	2.Did not finish primary school but capable of reading and/or writing	1.married	0.Urban Community	1.Yes	0.None	0.No	0.No	0.No	0.No	155	91	0.No	0.No	0.No	NA	NA	NA	0.No	0.No	0.No	1	0	0	6.89451
19.8061	59	2.woman	1.No formal education illiterate	1.married	0.Urban Community	0.No	0.None	0.No	0.No	0.No	0.No	156	87.5	0.No	0.No	0.No	211.857	101.7	5.3	0.No	0.No	0.No	1	0	0	6.43273
NA	59	1.man	2.Did not finish primary school but capable of reading and/or writing	8.never married	0.Urban Community	1.Yes	1.Yes	1.Yes	0.No	1.Yes	0.No	NA	NA	1.Yes	0.No	0.No	167.784	104.22	5.8	0.No	0.No	NA	1	0	0	NA
20.77	53	2.woman	5.Middle school	1.married	0.Urban Community	0.No	0.None	0.No	0.No	0.No	0.No	115.5	56	0.No	0.No	0.No	240.079	109.26	6.2	0.No	0.No	0.No	0	1	0	3.4223
NA	58	1.man	4.Elementary school	1.married	0.Urban Community	1.Yes	1.Yes	0.No	0.No	0.No	0.No	NA	NA	0.No	0.No	0.No	165.465	155.16	5.6	NA	NA	NA	0	0	1	NA
23.7007	51	1.man	5.Middle school	1.married	0.Urban Community	0.No	1.Yes	0.No	0.No	0.No	0.No	130	91.5	0.No	0.No	NA	211.857	111.42	5.6	NA	0.No	0.No	1	0	0	6.73265
23.9463	46	2.woman	4.Elementary school	1.married	0.Urban Community	0.No	0.None	0.No	0.No	0.No	0.No	118.5	74.5	0.No	0.No	0.No	189.821	75.24	5.2	0.No	0.No	0.No	0	0	0	5.0154
24.3791	61	2.woman	1.No formal education illiterate	1.married	0.Urban Community	0.No	0.None	1.Yes	1.Yes	1.Yes	0.No	189	90	0.No	0.No	0.No	205.671	97.2	5.4	0.No	0.No	0.No	1	0	1	6.15047
26.0862	63	1.man	1.No formal education illiterate	1.married	0.Urban Community	0.No	1.Yes	0.No	0.No	0.No	0.No	122.5	81	0.No	0.No	0.No	NA	NA	NA	0.No	1.Yes	0.No	0	0	0	7.32467
NA	45	2.woman	2.Did not finish primary school but capable of reading and/or writing	1.married	0.Urban Community	0.No	0.None	0.No	0.No	0.No	0.No	NA	NA	0.No	0.No	0.No	NA	NA	NA	0.No	0.No	0.No	0	0	0	NA
21.1863	50	1.man	4.Elementary school	1.married	0.Urban Community	1.Yes	0.None	0.No	0.No	0.No	0.No	111.5	72.5	0.No	0.No	0.No	NA	NA	NA	0.No	0.No	0.No	0	0	0	5.19941
28.8015	61	2.woman	4.Elementary school	1.married	0.Urban Community	0.No	0.None	0.No	0.No	0.No	0.No	156	86.5	0.No	0.No	0.No	NA	NA	NA	0.No	0.No	0.No	1	0	0	6.71646
26.467	63	1.man	4.Elementary school	1.married	0.Urban Community	1.Yes	1.Yes	1.Yes	NA	0.No	0.No	173.5	83.5	1.Yes	NA	0.No	NA	NA	NA	0.No	0.No	0.No	1	0	NA	5.8165
NA	63	1.man	2.Did not finish primary school but capable of reading and/or writing	1.married	0.Urban Community	1.Yes	1.Yes	0.No	0.No	0.No	0.No	NA	NA	0.No	0.No	0.No	NA	NA	NA	0.No	0.No	0.No	0	0	0	NA
23.5706	59	2.woman	1.No formal education illiterate	1.married	0.Urban Community	0.No	1.Yes	1.Yes	0.No	0.No	0.No	188.5	106.5	1.Yes	0.No	0.No	NA	NA	NA	0.No	0.No	0.No	1	0	0	7.4393
21.583	55	1.man	4.Elementary school	1.married	0.Urban Community	1.Yes	1.Yes	0.No	0.No	0.No	0.No	135.5	84	0.No	0.No	0.No	NA	NA	NA	0.No	0.No	0.No	0	0	0	6.18323
33.2018	51	2.woman	4.Elementary school	1.married	0.Urban Community	0.No	0.None	1.Yes	0.No	1.Yes	0.No	142.5	89.5	1.Yes	0.No	0.No	184.022	112.32	6	0.No	0.No	0.No	1	0	0	6.11872
NA	52	1.man	4.Elementary school	1.married	0.Urban Community	1.Yes	1.Yes	0.No	0.No	0.No	0.No	NA	NA	0.No	0.No	0.No	175.903	117.18	5.6	0.No	0.No	0.No	0	0	0	NA
17.5556	47	2.woman	1.No formal education illiterate	1.married	0.Urban Community	0.No	0.None	0.No	0.No	0.No	1.Yes	123.5	68.5	0.No	0.No	0.No	257.089	78.84	5.3	1.Yes	1.Yes	1.Yes	0	1	0	3.79535
NA	55	1.man	4.Elementary school	1.married	0.Urban Community	1.Yes	0.None	0.No	0.No	0.No	0.No	NA	NA	0.No	0.No	0.No	NA	NA	NA	0.No	0.No	0.No	0	0	0	NA
23.9352	52	2.woman	4.Elementary school	1.married	0.Urban Community	0.No	0.None	0.No	0.No	0.No	0.No	124	71.5	0.No	0.No	0.No	NA	NA	NA	NA	0.No	0.No	0	0	0	4.67958
20.6035	62	1.man	2.Did not finish primary school but capable of reading and/or writing	1.married	0.Urban Community	1.Yes	1.Yes	1.Yes	0.No	0.No	0.No	99.5	56.5	0.No	0.No	0.No	NA	NA	NA	NA	0.No	0.No	1	0	0	5.19629
17.1904	65	2.woman	2.Did not finish primary school but capable of reading and/or writing	1.married	0.Urban Community	0.No	0.None	0.No	0.No	0.No	0.No	114.5	69	0.No	0.No	0.No	225.774	94.14	5.4	0.No	0.No	0.No	0	0	0	6.56634
24.9484	67	2.woman	2.Did not finish primary school but capable of reading and/or writing	1.married	0.Urban Community	0.No	0.None	0.No	0.No	0.No	0.No	129	87.5	0.No	0.No	0.No	199.099	105.48	5.9	0.No	0.No	0.No	1	0	0	8.91984
27.425	73	1.man	1.No formal education illiterate	1.married	0.Urban Community	1.Yes	1.Yes	1.Yes	1.Yes	0.No	1.Yes	143	82.5	0.No	1.Yes	0.No	184.022	165.24	7.8	1.Yes	1.Yes	1.Yes	1	0	1	8.89868
22.3338	45	2.woman	2.Did not finish primary school but capable of reading and/or writing	1.married	0.Urban Community	0.No	0.None	0.No	0.No	0.No	0.No	108	77	0.No	0.No	0.No	221.908	132.48	5.8	0.No	0.No	0.No	0	0	1	5.18461
23.815	50	1.man	5.Middle school	1.married	0.Urban Community	0.No	0.None	0.No	0.No	0.No	0.No	116.5	70	0.No	0.No	0.No	189.434	99	5.8	0.No	0.No	0.No	0	0	0	4.73969
25.6015	61	1.man	2.Did not finish primary school but capable of reading and/or writing	1.married	0.Urban Community	0.No	0.None	0.No	0.No	0.No	0.No	113.5	70	0.No	0.No	0.No	190.98	106.92	5.8	0.No	0.No	0.No	0	0	0	6.18682
NA	59	2.woman	1.No formal education illiterate	1.married	0.Urban Community	0.No	0.None	0.No	0.No	0.No	0.No	NA	NA	0.No	0.No	0.No	233.893	88.02	6.1	0.No	0.No	NA	0	0	0	NA
21.5665	46	2.woman	5.Middle school	1.married	0.Urban Community	0.No	0.None	0.No	0.No	0.No	0.No	126	81	0.No	0.No	0.No	225.774	97.02	5.7	0.No	0.No	0.No	0	0	0	5.30949
22.4432	48	1.man	6.High school	1.married	0.Urban Community	1.Yes	1.Yes	0.No	0.No	0.No	0.No	116.5	81	0.No	0.No	0.No	144.588	90	5.3	0.No	0.No	0.No	0	0	0	5.70833
23.589	69	1.man	4.Elementary school	2.married, sp abs	0.Urban Community	1.Yes	1.Yes	1.Yes	0.No	0.No	0.No	165.5	74.5	1.Yes	0.No	0.No	NA	NA	NA	0.No	0.No	0.No	1	0	0	6.75783
NA	63	2.woman	4.Elementary school	2.married, sp abs	0.Urban Community	0.No	1.Yes	NA	NA	0.No	0.No	NA	NA	NA	NA	NA	NA	NA	NA	NA	0.No	NA	0	NA	NA	NA
26.8581	45	1.man	4.Elementary school	1.married	0.Urban Community	1.Yes	0.None	0.No	0.No	0.No	0.No	101.5	68	0.No	0.No	0.No	NA	NA	NA	NA	0.No	0.No	0	0	0	4.65532
22.8906	47	1.man	5.Middle school	1.married	0.Urban Community	0.No	1.Yes	0.No	0.No	0.No	0.No	137.5	91	0.No	0.No	0.No	193.687	109.26	5.1	0.No	0.No	0.No	1	0	0	6.17204
28.7162	46	2.woman	2.Did not finish primary school but capable of reading and/or writing	1.married	0.Urban Community	0.No	0.None	1.Yes	0.No	0.No	0.No	89	53	0.No	0.No	0.No	178.223	105.48	5.3	0.No	0.No	0.No	1	0	0	3.7089
22.4766	48	2.woman	2.Did not finish primary school but capable of reading and/or writing	1.married	0.Urban Community	0.No	0.None	0.No	0.No	0.No	0.No	122.5	75.5	0.No	0.No	0.No	NA	NA	NA	0.No	0.No	0.No	0	0	0	5.02009
21.9479	45	1.man	2.Did not finish primary school but capable of reading and/or writing	1.married	0.Urban Community	1.Yes	1.Yes	0.No	0.No	0.No	0.No	119	67	0.No	0.No	0.No	NA	NA	NA	0.No	0.No	NA	0	0	0	4.23094
30.7518	46	2.woman	5.Middle school	1.married	0.Urban Community	0.No	0.None	0.No	0.No	0.No	0.No	115	83	0.No	0.No	0.No	186.728	96.84	5.1	0.No	0.No	0.No	0	0	0	5.77713
NA	48	1.man	5.Middle school	1.married	0.Urban Community	1.Yes	1.Yes	0.No	0.No	0.No	0.No	NA	NA	0.No	0.No	0.No	NA	NA	NA	0.No	0.No	NA	0	0	0	NA
26.7111	47	2.woman	1.No formal education illiterate	1.married	0.Urban Community	0.No	0.None	0.No	0.No	0.No	0.No	122	73	0.No	0.No	0.No	NA	NA	NA	NA	0.No	0.No	0	0	0	4.70609
25.8166	48	1.man	2.Did not finish primary school but capable of reading and/or writing	1.married	0.Urban Community	1.Yes	1.Yes	0.No	0.No	0.No	0.No	131	75.5	0.No	0.No	0.No	NA	NA	NA	0.No	0.No	0.No	0	0	0	4.71038
23.4959	54	1.man	2.Did not finish primary school but capable of reading and/or writing	7.widowed	0.Urban Community	1.Yes	1.Yes	0.No	0.No	0.No	0.No	148	91	0.No	0.No	0.No	NA	NA	NA	NA	NA	0.No	1	0	0	6.36464
19.8178	62	2.woman	4.Elementary school	1.married	0.Urban Community	0.No	0.None	0.No	0.No	0.No	0.No	135	62	0.No	0.No	0.No	213.403	100.8	5.1	0.No	0.No	0.No	0	0	0	4.91607
16.0337	69	1.man	5.Middle school	1.married	0.Urban Community	1.Yes	1.Yes	0.No	0.No	0.No	0.No	125.5	68.5	0.No	0.No	0.No	191.367	100.44	4.9	0.No	0.No	0.No	0	0	0	7.15323
27.8031	49	2.woman	5.Middle school	1.married	0.Urban Community	0.No	0.None	0.No	0.No	1.Yes	0.No	121.5	78	0.No	0.No	0.No	225.774	96.48	5.7	0.No	0.No	0.No	0	0	0	5.37436
18.8996	51	1.man	2.Did not finish primary school but capable of reading and/or writing	1.married	0.Urban Community	0.No	1.Yes	0.No	0.No	0.No	0.No	104	71	0.No	0.No	0.No	NA	NA	NA	NA	0.No	0.No	0	0	0	5.3991
19.1406	51	1.man	5.Middle school	1.married	0.Urban Community	1.Yes	1.Yes	0.No	0.No	0.No	0.No	137.5	86.5	0.No	0.No	0.No	NA	NA	NA	0.No	0.No	0.No	0	0	0	5.98284
27.1263	49	2.woman	2.Did not finish primary school but capable of reading and/or writing	1.married	0.Urban Community	0.No	1.Yes	0.No	0.No	0.No	0.No	111	71	0.No	0.No	0.No	199.872	108.18	5.4	0.No	0.No	0.No	0	0	0	4.81408
20.9483	58	1.man	2.Did not finish primary school but capable of reading and/or writing	7.widowed	0.Urban Community	1.Yes	1.Yes	0.No	0.No	0.No	0.No	109	66	0.No	0.No	0.No	248.97	95.22	5.8	0.No	0.No	0.No	0	1	0	5.33092
24.1617	59	2.woman	2.Did not finish primary school but capable of reading and/or writing	7.widowed	0.Urban Community	0.No	0.None	0.No	0.No	0.No	0.No	139.5	83	0.No	0.No	0.No	268.3	122.76	5.1	0.No	0.No	0.No	1	1	0	6.20963
21.5571	64	1.man	4.Elementary school	1.married	0.Urban Community	1.Yes	1.Yes	0.No	0.No	0.No	0.No	140.5	81	0.No	0.No	0.No	169.331	145.62	5.3	0.No	0.No	0.No	0	0	1	7.03168
20.7556	59	2.woman	2.Did not finish primary school but capable of reading and/or writing	1.married	0.Urban Community	0.No	0.None	0.No	0.No	0.No	0.No	100.5	62	0.No	0.No	0.No	NA	NA	NA	0.No	0.No	NA	0	0	0	5.36391
NA	54	1.man	5.Middle school	1.married	0.Urban Community	1.Yes	1.Yes	0.No	0.No	0.No	0.No	NA	NA	0.No	0.No	0.No	NA	NA	NA	0.No	0.No	0.No	0	0	0	NA
21.9261	50	2.woman	5.Middle school	1.married	0.Urban Community	0.No	1.Yes	0.No	0.No	0.No	0.No	111.5	65.5	0.No	0.No	0.No	NA	NA	NA	0.No	0.No	0.No	0	0	0	4.41988
22.9592	78	1.man	3.Sishu	8.never married	0.Urban Community	1.Yes	1.Yes	0.No	0.No	0.No	0.No	166.5	63.5	0.No	0.No	0.No	NA	NA	NA	0.No	0.No	0.No	1	0	0	7.71337
19.5649	63	1.man	4.Elementary school	1.married	0.Urban Community	1.Yes	1.Yes	0.No	0.No	0.No	0.No	161	93.5	0.No	0.No	0.No	178.609	99	5.3	0.No	0.No	0.No	1	0	0	7.55789
22.4714	60	2.woman	1.No formal education illiterate	1.married	0.Urban Community	1.Yes	0.None	0.No	0.No	0.No	0.No	126.5	79.5	0.No	0.No	0.No	188.661	122.58	6.2	0.No	0.No	0.No	0	0	0	6.73777
19.9963	63	2.woman	2.Did not finish primary school but capable of reading and/or writing	7.widowed	0.Urban Community	0.No	0.None	0.No	0.No	0.No	0.No	142.5	79.5	0.No	0.No	0.No	NA	NA	NA	NA	0.No	0.No	1	0	0	6.80121
NA	64	1.man	4.Elementary school	1.married	0.Urban Community	1.Yes	1.Yes	0.No	0.No	0.No	0.No	NA	NA	0.No	0.No	0.No	NA	NA	NA	0.No	0.No	0.No	0	0	0	NA
23.1489	64	2.woman	2.Did not finish primary school but capable of reading and/or writing	1.married	0.Urban Community	0.No	0.None	0.No	0.No	0.No	0.No	124	74.5	0.No	0.No	0.No	249.357	99	5.2	0.No	NA	NA	0	1	0	6.77823
NA	46	2.woman	2.Did not finish primary school but capable of reading and/or writing	1.married	0.Urban Community	0.No	0.None	0.No	0.No	0.No	0.No	NA	NA	0.No	0.No	0.No	201.805	140.76	5.2	0.No	0.No	0.No	0	0	1	NA
23.7769	49	1.man	5.Middle school	1.married	0.Urban Community	1.Yes	1.Yes	0.No	0.No	0.No	0.No	119.5	76	0.No	0.No	0.No	167.398	150.84	5.2	0.No	NA	NA	0	0	1	5.22066
24.8408	63	1.man	5.Middle school	1.married	0.Urban Community	1.Yes	1.Yes	1.Yes	0.No	0.No	0.No	126.5	82.5	1.Yes	0.No	0.No	NA	NA	NA	0.No	NA	NA	1	0	0	7.3454
NA	61	2.woman	4.Elementary school	1.married	0.Urban Community	0.No	0.None	1.Yes	0.No	0.No	0.No	NA	NA	1.Yes	0.No	0.No	NA	NA	NA	NA	NA	NA	1	0	0	NA
NA	47	2.woman	4.Elementary school	1.married	0.Urban Community	0.No	0.None	0.No	0.No	0.No	0.No	NA	NA	0.No	0.No	0.No	NA	NA	NA	0.No	0.No	0.No	0	0	0	NA
22.8906	54	1.man	2.Did not finish primary school but capable of reading and/or writing	1.married	0.Urban Community	1.Yes	1.Yes	0.No	0.No	0.No	0.No	135	78	0.No	0.No	0.No	NA	NA	NA	0.No	0.No	0.No	1	0	0	5.5101
[truncated: 15,709 more rows]
